# Supplementary material for: Correction to: Exploring the potential of the platelet membrane proteome as a source of peripheral biomarkers for Alzheimer’s disease
Source: Alzheimers Res Ther. 2021 May 18;13:102. doi: 10.1186/s13195-021-00839-y (PMC8132386; doi:10.1186/s13195-021-00839-y)
Supplement: Supplementary file 1 — Additional file 1: Supplementary Table S1. 1009 proteins identified by unique peptides (top group members) identified in platelet membrane proteome from either a probable AD pool or a cognitive normal pool. Supplementary Table S2. 1957 total proteins (all potential group members) identified in platelet membrane proteome from either a probable AD pool or a cognitive normal pool. Supplementary Table S3. 144 potential marker proteins identified in platelet membrane proteome from a probable AD pool (FDR < 7%). Supplementary Table 4. 10 Classes incorporating 97 potentially novel AD biomarkers quantified in platelet membrane pools. [file 13195_2021_839_MOESM1_ESM.xlsx]

## Sheet: Table S1
	Supplementary Table 1. 1,009 proteins identified by unique peptides (top group members) identified in platelet membrane proteome from either a probable AD pool or a cognitive normal pool.
	SYMBOL	RefSeq ID	ctl1	ctl2	ad1	ad2	Percent	Log2ratio	Matched	ctl1 SN	SE	Log2ratio	Matched	ctl2 SN	ctl	SE	N=2, Mean	S.S.E.	Variance	Description	MW
			Pep	Pep	Pep	Pep	Coverage	ad1/ct1	ctl1/ad1		ctl1/ad1	ad2/ct2	ctl2/ad2		AVG SN	ctl2/ad2	AD/CT		SD%	Platelet Membrane Proteins	(kD)
1	LRRC7	NP_065845.1	2	2	1	1	0.0234	-4.321	2	520.8	2.65872	-5.63645	2	1309.17	914.985	4.3982	-4.97872	5.13936	0.186828	leucine-rich repeat-containing protein 7 [Homo sapiens]	172
2	SEL1L	NP_005056.3	1	1	0	0	0.034	-4.611	1	72.59	0	-4.27645	1	43.44	58.015	0	-4.44373	0	0.0532352	protein sel-1 homolog 1 precursor [Homo sapiens]	88
3	ERP44	NP_055866.1	0	0	0	1	0.0197	-0.881	1	7.72	0	-6.77645	1	1121.32	564.52	0	-3.82873	0	1.0888	endoplasmic reticulum resident protein 44 precursor [Homo sapiens]	46
4	C9orf46	NP_060935.1	1	0	0	0	0.0884	-4.171	1	573.29	0	-3.09645	1	643.29	608.29	0	-3.63373	0	0.209103	transmembrane protein C9orf46 [Homo sapiens]	17
5	RECK	NP_066934.1	1	1	0	0	0.0124	-2.811	1	53.96	0	-4.28645	1	59.58	56.77	0	-3.54873	0	0.293993	reversion-inducing cysteine-rich protein with Kazal motifs precursor [Homo sapiens]	106
6	ATP5L	NP_006467.4	0	1	0	0	0.1456	-5.431	1	22.76	0	-1.60645	1	18.61	20.685	0	-3.51872	0	0.768564	ATP synthase subunit g, mitochondrial [Homo sapiens]	11
7	LDHAL6B	NP_149972.1	0	1	1	1	0.0446	0.849	1	108.08	0	-7.26645	1	69.68	88.88	0	-3.20873	0	1.7884	L-lactate dehydrogenase A-like 6B [Homo sapiens]	41
8	DNASE1L1	NP_001009932.1	1	1	1	2	0.1457	-3.101	2	283.53	0.162635	-2.78645	2	250.97	267.25	0.254558	-2.94372	0.302076	0.0755575	deoxyribonuclease-1-like 1 precursor [Homo sapiens]	33
9	MYO18A	NP_510880.2	2	2	0	0	0.0131	-3.511	2	27.83	0.339411	-2.15645	2	38.06	32.945	0.523259	-2.83373	0.623699	0.338004	myosin-XVIIIa isoform a [Homo sapiens]	232
10	C4BPA	NP_000706.1	1	0	0	0	0.0335	-2.881	1	26.46	0	-2.76645	1	24.94	25.7	0	-2.82373	0	0.0286852	C4b-binding protein alpha chain precursor [Homo sapiens]	66
11	SLC35E1	NP_079157.3	1	1	1	1	0.0293	-2.551	1	29.81	0	-3.06645	1	48.25	39.03	0	-2.80872	0	0.129766	solute carrier family 35 member E1 [Homo sapiens]	44
12	TM6SF1	NP_075379.2	0	0	0	1	0.0486	-3.031	1	45.3	0	-2.22645	1	68.04	56.67	0	-2.62872	0	0.216418	transmembrane 6 superfamily member 1 isoform 1 [Homo sapiens]	41
13	NIPSNAP1	NP_003625.2	0	1	0	0	0.0845	-2.121	1	9.54	0	-3.06645	1	15.08	12.31	0	-2.59373	0	0.257751	protein NipSnap homolog 1 [Homo sapiens]	33
14	ACOT9	NP_001032248.1	1	1	0	0	0.029	-3.281	1	15.1	0	-1.82645	1	4.87	9.985	0	-2.55373	0	0.402754	acyl-coenzyme A thioesterase 9, mitochondrial isoform a precursor [Homo sapiens]	50
15	MAFG	NP_116100.2	1	0	0	0	0.0988	1.439	1	24.64	0	-6.40645	1	229.4	127.02	0	-2.48373	0	2.23357	transcription factor MafG [Homo sapiens]	17
16	UBA1	NP_003325.2	1	1	0	0	0.017	-4.591	1	319.02	0	-0.30645	1	21.69	170.355	0	-2.44873	0	1.23723	ubiquitin-like modifier-activating enzyme 1 [Homo sapiens]	117
17	STX16	NP_003754.2	1	1	0	0	0.0461	-2.901	1	229.36	0	-1.90645	1	69.91	149.635	0	-2.40372	0	0.292568	syntaxin-16 isoform b [Homo sapiens]	34
18	NDUFA10	NP_004535.1	0	0	0	1	0.062	-3.991	1	160.19	0	-0.65645	1	12.08	86.135	0	-2.32372	0	1.0147	NADH dehydrogenase [ubiquinone] 1 alpha subcomplex subunit 10, mitochondrial precursor [Homo sapiens]	40
19	ADAMDEC1	NP_001138744.1	1	0	0	1	0.0384	-4.271	1	75.16	0	-0.24645	1	62.11	68.635	0	-2.25873	0	1.25991	ADAM DEC1 isoform 2 [Homo sapiens]	43
20	COMTD1	NP_653190.2	1	0	1	0	0.0992	-3.681	1	12.51	0	-0.53645	1	2.67	7.59	0	-2.10873	0	1.05444	catechol O-methyltransferase domain-containing protein 1 [Homo sapiens]	28
21	CLTC	NP_004850.1	48	53	15	18	0.4149	-1.891	56	1403.12	0.248553	-2.28645	54	1478.55	1440.84	0.238145	-2.08873	0.344226	0.133874	clathrin heavy chain 1 [Homo sapiens]	191
22	THBS1	NP_003237.2	56	53	25	27	0.3009	-2.041	58	4099.57	0.154942	-2.06645	60	4577.28	4338.42	0.149755	-2.05373	0.215484	0.00876255	thrombospondin-1 precursor [Homo sapiens]	129
23	MTCH1	NP_055156.1	0	1	0	0	0.1048	-0.561	1	18.72	0	-3.52645	1	82.29	50.505	0	-2.04373	0	1.02601	mitochondrial carrier homolog 1 [Homo sapiens]	39
24	PRDM8	NP_064611.3	0	1	0	0	0.0334	-1.621	1	119.91	0	-2.45645	1	217.79	168.85	0	-2.03872	0	0.289766	PR domain zinc finger protein 8 [Homo sapiens]	71
25	NBEAL2	NP_055990.1	11	10	1	3	0.0966	-2.281	13	56.5	0.463175	-1.78645	13	51.81	54.155	0.355008	-2.03373	0.583577	0.17195	neurobeachin-like protein 2 [Homo sapiens]	302
26	FGB	NP_005132.2	47	44	24	27	0.5092	-1.921	48	2598.81	0.171762	-2.13645	48	2821.51	2710.16	0.151554	-2.02873	0.229065	0.0750945	fibrinogen, beta chain preproprotein [Homo sapiens]	55
27	VWF	NP_000543.2	37	37	11	13	0.144	-2.051	38	505.83	0.228732	-1.99645	38	486.25	496.04	0.18331	-2.02372	0.293123	0.0190602	von Willebrand factor preproprotein [Homo sapiens]	309
28	VTN	NP_000629.3	2	2	1	2	0.0649	-1.301	2	314.26	0.311127	-2.70645	2	739.25	526.755	0.784889	-2.00373	0.844304	0.495978	vitronectin precursor [Homo sapiens]	54
29	IGF1R	NP_000866.1	1	1	0	0	0.0132	-2.071	1	5.84	0	-1.87645	1	17.13	11.485	0	-1.97372	0	0.0696995	insulin-like growth factor 1 receptor precursor [Homo sapiens]	154
30	EEF1A1	NP_001393.1	4	4	1	0	0.1277	-1.661	4	104.38	0.69	-2.24645	4	133.32	118.85	0.885	-1.95372	1.1222	0.21189	elongation factor 1-alpha 1 [Homo sapiens]	50
31	CMIP	NP_085132.1	1	1	1	0	0.0309	-2.661	1	118.1	0	-1.23645	1	164.06	141.08	0	-1.94872	0	0.516907	c-Maf-inducing protein isoform Tc-mip [Homo sapiens]	75
32	HTT	NP_002102.4	3	2	0	0	0.0251	-1.731	3	21.77	0.79097	-2.12645	3	22.09	21.93	1.07965	-1.92873	1.33838	0.144979	huntingtin [Homo sapiens]	347
33	FTL	NP_000137.2	2	1	0	0	0.1771	-2.131	2	47.41	0.700036	-1.71645	2	37.14	42.275	1.11723	-1.92373	1.31843	0.152377	ferritin light chain [Homo sapiens]	20
34	KIAA1715	NP_085153.1	2	0	0	0	0.0537	-0.851	2	71.28	1.7112	-2.95645	2	100.07	85.675	2.18496	-1.90372	2.77529	0.782034	protein lunapark [Homo sapiens]	47
35	SCAND3	NP_443155.1	0	0	2	0	0.0257	-2.291	2	133.62	2.33345	-1.48645	2	117.98	125.8	1.60513	-1.88872	2.83222	0.30121	SCAN domain-containing protein 3 [Homo sapiens]	151
36	SERPINE2	NP_001130001.1	2	2	0	0	0.0932	-1.351	2	153.78	1.59806	-2.37645	2	111.83	132.805	0.883883	-1.86372	1.82621	0.389061	glia-derived nexin isoform b precursor [Homo sapiens]	43
37	APOB	NP_000375.2	3	1	0	0	0.0099	-1.001	3	18.38	0.583124	-2.71645	2	18.76	18.57	0.0212132	-1.85872	0.583509	0.652601	apolipoprotein B-100 precursor [Homo sapiens]	515
38	CLDN5	NP_003268.2	2	1	2	1	0.0924	-1.141	2	144.35	2.76479	-2.55645	2	82.18	113.265	3.80423	-1.84872	4.70279	0.541386	claudin-5 [Homo sapiens]	31
39	TF	NP_001054.1	2	1	1	1	0.1017	-0.971	3	54.9	1.62813	-2.68645	2	40.87	47.885	0.00707107	-1.82872	1.62814	0.663307	serotransferrin precursor [Homo sapiens]	77
40	KNG1	NP_000884.1	1	0	0	0	0.0445	-0.421	1	26.33	0	-3.22645	1	64.82	45.575	0	-1.82372	0	1.08775	kininogen-1 isoform 2 [Homo sapiens]	47
41	GC	NP_000574.2	0	1	0	0	0.0464	-1.841	1	81.24	0	-1.76645	1	47.85	64.545	0	-1.80373	0	0.0292255	vitamin D-binding protein precursor [Homo sapiens]	52
42	FASN	NP_004095.4	32	31	3	5	0.2318	-1.821	33	203.92	0.341192	-1.75645	32	291.88	247.9	0.247487	-1.78872	0.4215	0.0255175	fatty acid synthase [Homo sapiens]	273
43	GOSR2	NP_473363.1	0	1	0	0	0.0751	-0.451	1	4.75	0	-3.00645	1	18.83	11.79	0	-1.72873	0	1.04527	golgi SNAP receptor complex member 2 isoform B [Homo sapiens]	24
44	NID2	NP_031387.3	3	2	1	1	0.0407	-1.271	3	40.01	0.0750555	-2.14645	3	49.22	44.615	1.23553	-1.70873	1.23781	0.36228	nidogen-2 precursor [Homo sapiens]	151
45	TARS	NP_689508.3	2	1	0	0	0.0235	-1.321	2	21.81	0.480833	-2.09645	2	27.21	24.51	0.268701	-1.70872	0.550818	0.320898	threonyl-tRNA synthetase, cytoplasmic [Homo sapiens]	83
46	RNF213	NP_065965.4	1	0	0	0	0.0023	-0.981	1	8.42	0	-2.43645	1	22.16	15.29	0	-1.70872	0	0.602296	protein ALO17 isoform 1 [Homo sapiens]	596
47	FGA	NP_000499.1	35	43	24	27	0.4596	-1.691	43	3939.41	0.198248	-1.70645	42	4137.06	4038.24	0.151217	-1.69873	0.249337	0.00643118	fibrinogen, alpha polypeptide isoform alpha-E preproprotein [Homo sapiens]	94
48	ARL6IP1	NP_055976.1	0	1	0	0	0.1379	0.189	1	9.78	0	-3.58645	1	404.5	207.14	0	-1.69872	0	1.57156	ADP-ribosylation factor-like protein 6-interacting protein 1 [Homo sapiens]	23
49	FGG	NP_000500.2	36	34	18	19	0.5378	-1.671	40	3569.92	0.184993	-1.70645	39	4110.7	3840.31	0.163331	-1.68872	0.246778	0.0148437	fibrinogen gamma chain isoform gamma-A precursor [Homo sapiens]	49
50	TM9SF3	NP_064508.3	3	2	2	2	0.1053	-1.641	3	496.91	0.132791	-1.72645	3	416.8	456.855	0.796743	-1.68372	0.807733	0.0358861	transmembrane 9 superfamily member 3 precursor [Homo sapiens]	67
51	ACAT2	NP_005882.2	1	1	1	1	0.0277	-1.531	1	41.88	0	-1.82645	1	40.97	41.425	0	-1.67873	0	0.124448	acetyl-CoA acetyltransferase, cytosolic [Homo sapiens]	41
52	LOC100294459	XP_002348298.1	6	5	4	3	0.1633	-1.661	5	831.07	0.402492	-1.67645	6	689	760.035	1.03287	-1.66873	1.10852	0.00654679	PREDICTED: similar to immunoglobulin lambda-like polypeptide 1 [Homo sapiens]	53
53	MDH2	NP_005909.2	4	4	3	2	0.2012	-1.661	4	107.19	0.425	-1.66645	3	126.98	117.085	0.057735	-1.66372	0.428904	0.00231633	malate dehydrogenase, mitochondrial precursor [Homo sapiens]	35
54	PI4KA	NP_477352.2	1	1	0	0	0.0157	-2.741	2	17.22	0.120208	-0.58645	2	11.8	14.51	0.834386	-1.66372	0.843001	0.915714	phosphatidylinositol 4-kinase alpha isoform 2 [Homo sapiens]	231
55	HP	NP_005134.1	7	8	2	1	0.2438	-1.531	10	241.48	0.357337	-1.77645	10	261.34	251.41	0.325715	-1.65373	0.483508	0.104951	haptoglobin isoform 1 preproprotein [Homo sapiens]	45
56	PSMD6	NP_055629.1	1	1	0	0	0.0386	-1.441	1	21.5	0	-1.86645	1	28.22	24.86	0	-1.65373	0	0.181916	26S proteasome non-ATPase regulatory subunit 6 [Homo sapiens]	45
57	EEF1G	NP_001395.1	2	2	1	0	0.0572	-2.101	2	59	0.770746	-1.11645	2	41.78	50.39	0.367696	-1.60872	0.853961	0.432754	elongation factor 1-gamma [Homo sapiens]	50
58	UBAC2	NP_001137544.1	1	1	0	1	0.0581	-3.291	1	14.53	0	0.11355	1	14.25	14.39	0	-1.58872	0	1.51529	ubiquitin-associated domain-containing protein 2 isoform 1 [Homo sapiens]	38
59	AGL	NP_000636.2	2	1	0	0	0.0224	-2.211	2	8.49	1.06773	-0.95645	2	13.96	11.225	1.49907	-1.58372	1.84045	0.560136	glycogen debranching enzyme isoform 2 [Homo sapiens]	172
60	STT3A	NP_689926.1	5	5	2	2	0.0865	-1.381	5	445.02	0.554545	-1.75645	5	542.1	493.56	0.751319	-1.56873	0.933809	0.169235	dolichyl-diphosphooligosaccharide--protein glycosyltransferase subunit STT3A [Homo sapiens]	80
61	AP2M1	NP_004059.2	1	1	0	0	0.0253	-1.671	1	33.66	0	-1.46645	1	19.71	26.685	0	-1.56873	0	0.0922014	AP-2 complex subunit mu isoform a [Homo sapiens]	49
62	ACTR1B	NP_005726.1	3	3	0	1	0.2048	-1.101	5	30.14	0.813929	-2.03645	5	121.24	75.69	0.643988	-1.56872	1.03788	0.421656	beta-centractin [Homo sapiens]	42
63	HBA1	NP_000549.1	9	8	7	7	0.6408	-1.561	8	419.07	0.657609	-1.53645	8	290.98	355.025	0.215668	-1.54872	0.692071	0.0112089	hemoglobin subunit alpha [Homo sapiens]	15
64	ACADVL	NP_001029031.1	4	4	2	3	0.1185	-1.021	4	401.15	0.535	-2.07645	3	407.12	404.135	0.167432	-1.54872	0.560587	0.48189	very long-chain specific acyl-CoA dehydrogenase, mitochondrial isoform 2 precursor [Homo sapiens]	68
65	IPO7	NP_006382.1	1	1	0	0	0.0145	-0.921	1	32.03	0	-2.13645	1	43.3	37.665	0	-1.52873	0	0.562202	importin-7 [Homo sapiens]	119
66	RNASEL	NP_066956.1	0	1	0	0	0.0202	-0.941	1	43.4	0	-2.11645	1	49.68	46.54	0	-1.52873	0	0.543701	2-5A-dependent ribonuclease [Homo sapiens]	83
67	SIDT1	NP_060169.2	1	1	0	0	0.0206	-2.381	1	26.13	0	-0.58645	1	27.03	26.58	0	-1.48373	0	0.855238	SID1 transmembrane family member 1 precursor [Homo sapiens]	93
68	DNAJA2	NP_005871.1	1	0	0	0	0.0607	-1.311	1	7.59	0	-1.64645	1	9.4	8.495	0	-1.47873	0	0.160408	dnaJ homolog subfamily A member 2 [Homo sapiens]	45
69	TPP2	NP_003282.2	12	10	1	1	0.1633	-1.521	13	153.65	0.599076	-1.42645	13	117.22	135.435	0.249615	-1.47372	0.648999	0.045366	tripeptidyl-peptidase 2 [Homo sapiens]	138
70	SPARC	NP_003109.1	3	3	1	1	0.1584	-1.791	2	55.85	0.813173	-1.14645	2	49.68	52.765	1.1243	-1.46873	1.38755	0.310314	SPARC precursor [Homo sapiens]	34
71	ACOX1	NP_004026.2	0	3	0	0	0.1076	-1.131	3	16.66	0.941081	-1.79645	3	22.71	19.685	0.554256	-1.46373	1.09217	0.32147	peroxisomal acyl-coenzyme A oxidase 1 isoform a [Homo sapiens]	74
72	AP1G1	NP_001119.3	2	2	1	2	0.0462	-1.091	2	42.5	0.233345	-1.81645	2	58.25	50.375	0.0353553	-1.45372	0.236008	0.352866	AP-1 complex subunit gamma-1 isoform b [Homo sapiens]	91
73	LOXL3	NP_115992.1	0	1	0	0	0.0173	-0.251	1	26.55	0	-2.63645	1	25.92	26.235	0	-1.44372	0	1.16834	lysyl oxidase homolog 3 precursor [Homo sapiens]	83
74	MYL6	NP_524147.2	7	7	4	4	0.4106	-1.261	8	536.12	0.544472	-1.59645	8	514.71	525.415	0.601041	-1.42873	0.810987	0.166021	myosin light polypeptide 6 isoform 2 [Homo sapiens]	16
75	PCSK6	NP_612192.1	1	2	0	0	0.0262	-1.431	2	61.3	0.629325	-1.42645	2	50.42	55.86	0.0141421	-1.42873	0.629484	0.00225189	proprotein convertase subtilisin/kexin type 6 isoform b preproprotein [Homo sapiens]	105
76	TRPC6	NP_004612.2	2	1	1	1	0.0526	-1.951	2	126.03	1.20208	-0.85645	2	79.6	102.815	0.360624	-1.40373	1.25501	0.551364	short transient receptor potential channel 6 [Homo sapiens]	106
77	GSN	NP_001121134.1	28	29	16	12	0.4815	-1.221	31	1069.68	0.237079	-1.57645	32	1236.87	1153.28	0.171473	-1.39872	0.292591	0.179693	gelsolin isoform b [Homo sapiens]	80
78	COPS5	NP_006828.2	1	1	0	0	0.0449	-1.681	1	27.3	0	-1.10645	1	18.1	22.7	0	-1.39372	0	0.291498	COP9 signalosome complex subunit 5 [Homo sapiens]	37
79	OGDH	NP_002532.2	7	7	2	2	0.1359	-1.131	8	109.4	0.494975	-1.60645	8	85.87	97.635	0.318198	-1.36872	0.58843	0.245626	2-oxoglutarate dehydrogenase, mitochondrial isoform 1 precursor [Homo sapiens]	115
80	PSMC6	NP_002797.3	4	4	4	1	0.1737	-0.621	4	86.67	0.485	-2.11645	4	272.81	179.74	0.1	-1.36872	0.495202	0.772575	26S protease regulatory subunit S10B [Homo sapiens]	45
81	ARPC2	NP_690601.1	9	9	5	6	0.4167	-1.201	9	198.27	0.286667	-1.52645	9	215.59	206.93	0.306667	-1.36373	0.419788	0.168749	actin-related protein 2/3 complex subunit 2 [Homo sapiens]	34
82	SOD2	NP_000627.2	4	7	1	2	0.4099	-1.201	7	296.97	0.302372	-1.52645	7	250.1	273.535	0.411981	-1.36373	0.511035	0.168749	superoxide dismutase [Mn], mitochondrial isoform A precursor [Homo sapiens]	24
83	ATP6V0C	NP_001685.1	1	1	0	0	0.1161	-1.531	1	43.38	0	-1.19645	1	58.16	50.77	0	-1.36373	0	0.173468	V-type proton ATPase 16 kDa proteolipid subunit [Homo sapiens]	15
84	KCNK6	NP_004814.1	1	1	0	0	0.0511	-1.561	1	84.65	0	-1.15645	1	38.66	61.655	0	-1.35872	0	0.210536	potassium channel subfamily K member 6 [Homo sapiens]	33
85	ATP2C1	NP_001001486.1	6	4	3	2	0.1581	-1.331	9	574	0.376667	-1.37645	9	613.7	593.85	0.396667	-1.35373	0.547012	0.0237404	calcium-transporting ATPase type 2C member 1 isoform 1d [Homo sapiens]	103
86	UBR4	NP_065816.2	1	2	0	0	0.0102	-1.281	2	22.16	0.579828	-1.42645	2	21.32	21.74	0.714178	-1.35373	0.919918	0.0759746	E3 ubiquitin-protein ligase UBR4 [Homo sapiens]	573
87	AGK	NP_060708.1	1	2	1	1	0.09	-1.001	2	664.82	1.03945	-1.70645	2	603.26	634.04	0.233345	-1.35372	1.06532	0.368486	acylglycerol kinase, mitochondrial precursor [Homo sapiens]	47
88	USP9X	NP_001034679.2	2	1	0	0	0.0105	0.169	2	35.31	0.13435	-2.87645	2	51.6	43.455	0.940452	-1.35372	0.95	1.59076	probable ubiquitin carboxyl-terminal hydrolase FAF-X isoform 3 [Homo sapiens]	292
89	UNC45A	NP_061141.2	1	1	0	0	0.0138	-0.521	1	6.78	0	-2.18645	1	23.53	15.155	0	-1.35372	0	0.869934	protein unc-45 homolog A isoform 2 [Homo sapiens]	103
90	MYH9	NP_002464.1	129	137	78	87	0.4939	-1.211	141	4991.02	0.0985318	-1.48645	144	5376.67	5183.85	0.0933333	-1.34872	0.135719	0.144412	myosin-9 [Homo sapiens]	226
91	CORO1A	NP_009005.1	11	10	4	5	0.3037	-1.671	12	627.58	0.776536	-1.02645	12	429.18	528.38	0.701481	-1.34872	1.04646	0.337923	coronin-1A [Homo sapiens]	50
92	COPA	NP_004362.2	12	11	1	0	0.1479	-1.531	12	62.48	0.340637	-1.15645	12	67.82	65.15	0.456107	-1.34373	0.569269	0.197099	coatomer subunit alpha isoform 2 [Homo sapiens]	138
93	SEC23A	NP_006355.2	4	3	1	1	0.0837	-1.161	4	375.31	0.68	-1.52645	4	378.61	376.96	0.465	-1.34373	0.823787	0.19231	protein transport protein Sec23A [Homo sapiens]	86
94	CAP1	NP_001099000.1	26	25	19	16	0.5347	-1.301	28	1592.79	0.258906	-1.37645	28	1259.45	1426.12	0.175753	-1.33873	0.312924	0.0398523	adenylyl cyclase-associated protein 1 [Homo sapiens]	51
95	TGFB1I1	NP_001035919.1	3	3	2	3	0.0564	-2.161	3	206.02	1.28749	-0.50645	3	206.61	206.315	0.519615	-1.33373	1.38839	0.8772	transforming growth factor beta-1-induced transcript 1 protein isoform 1 [Homo sapiens]	49
96	SUSD1	NP_071931.2	6	6	6	6	0.1392	-1.041	9	451.47	0.59	-1.61645	9	419.6	435.535	0.95	-1.32872	1.1183	0.306237	sushi domain-containing protein 1 precursor [Homo sapiens]	82
97	AP1M1	NP_115882.1	6	5	2	2	0.2246	-1.831	5	67.72	1.04648	-0.82645	6	111.68	89.7	0.767507	-1.32872	1.29776	0.534591	AP-1 complex subunit mu-1 isoform 2 [Homo sapiens]	48
98	MTMR12	NP_001035536.1	0	2	0	0	0.0415	-1.191	2	28.18	0.0707107	-1.45645	2	31.73	29.955	0.487904	-1.32373	0.493001	0.141798	myotubularin-related protein 12 [Homo sapiens]	86
99	DCAKD	NP_001122103.1	1	2	0	1	0.1126	-1.071	2	32.36	0.219203	-1.57645	2	32.46	32.41	0.403051	-1.32373	0.458803	0.270001	dephospho-CoA kinase domain-containing protein [Homo sapiens]	26
100	PSMB1	NP_002784.1	9	8	7	6	0.4357	-1.161	10	1804.42	0.714675	-1.46645	10	485.01	1144.72	0.382636	-1.31373	0.81066	0.164407	proteasome subunit beta type-1 precursor [Homo sapiens]	26
101	SEPT7	NP_001011553.2	2	3	1	1	0.1147	-1.571	3	128.92	0.681273	-1.02645	3	85.51	107.215	0.317543	-1.29873	0.751643	0.296487	septin-7 isoform 2 [Homo sapiens]	50
102	NCKAP1L	NP_005328.2	8	7	1	1	0.1278	-1.031	9	446.59	0.65	-1.55645	9	769.28	607.935	0.4	-1.29372	0.763217	0.287193	NCK-associated protein 1-like [Homo sapiens]	128
103	SPTB	NP_001020029.1	2	2	0	1	0.0305	-1.181	4	22.52	0.855	-1.39645	4	22.17	22.345	0.55	-1.28873	1.01662	0.118215	spectrin beta chain, erythrocyte isoform a [Homo sapiens]	267
104	ALG2	NP_149078.1	0	0	1	1	0.0361	-4.421	1	1548.11	0	1.84355	1	23.73	785.92	0	-1.28873	0	3.43728	alpha-1,3-mannosyltransferase ALG2 [Homo sapiens]	47
105	CYFIP1	NP_055423.1	25	30	18	16	0.3152	-1.071	34	625.27	0.265823	-1.50645	35	571.35	598.31	0.253546	-1.28872	0.367352	0.238926	cytoplasmic FMR1-interacting protein 1 isoform a [Homo sapiens]	145
106	PSMB2	NP_002785.1	6	6	4	4	0.4925	-0.811	5	181.96	0.245967	-1.76645	6	152.96	167.46	1.02879	-1.28872	1.05778	0.524243	proteasome subunit beta type-2 [Homo sapiens]	22
107	DNAJC3	NP_006251.1	1	1	0	0	0.0595	-2.201	1	35.74	0	-0.35645	1	19.01	27.375	0	-1.27873	0	1.02	dnaJ homolog subfamily C member 3 precursor [Homo sapiens]	57
108	FCGR2A	NP_067674.2	1	1	1	2	0.1108	-0.641	2	514.31	1.1738	-1.90645	2	349.31	431.81	2.76479	-1.27372	3.00364	0.702513	low affinity immunoglobulin gamma Fc region receptor II-a isoform 2 [Homo sapiens]	34
109	ACAA2	NP_006102.2	0	1	0	0	0.0252	-0.501	1	11.72	0	-2.03645	1	15.55	13.635	0	-1.26872	0	0.855762	3-ketoacyl-CoA thiolase, mitochondrial [Homo sapiens]	41
110	VASP	NP_003361.1	3	3	2	2	0.1053	-0.861	3	87.36	0.363731	-1.66645	3	79.51	83.435	0.623538	-1.26372	0.721873	0.450683	vasodilator-stimulated phosphoprotein [Homo sapiens]	39
111	LAMA4	NP_002281.2	2	0	0	0	0.016	-0.751	2	778.57	1.52735	-1.77645	2	650.83	714.7	0.0282843	-1.26372	1.52761	0.573782	laminin subunit alpha-4 isoform 2 precursor [Homo sapiens]	201
112	PRKACB	NP_997461.1	2	3	1	1	0.2257	-2.121	3	30.39	1.44915	-0.38645	3	22	26.195	0.554256	-1.25372	1.55153	0.978294	cAMP-dependent protein kinase catalytic subunit beta isoform 3 [Homo sapiens]	29
113	ADD1	NP_054909.2	1	0	0	0	0.0285	-1.341	1	34.64	0	-1.16645	1	31.28	32.96	0	-1.25372	0	0.098447	alpha-adducin isoform c [Homo sapiens]	69
114	DNM1L	NP_036193.2	20	20	6	6	0.4535	-0.671	22	605.08	0.437061	-1.82645	21	537.31	571.195	0.285865	-1.24872	0.522247	0.654289	dynamin-1-like protein isoform 2 [Homo sapiens]	79
115	AGPS	NP_003650.1	5	3	2	0	0.1337	-1.071	5	230.9	0.393548	-1.41645	5	259.34	245.12	0.612683	-1.24372	0.72819	0.196402	alkyldihydroxyacetonephosphate synthase, peroxisomal precursor [Homo sapiens]	72
116	LCP2	NP_005556.1	0	1	0	0	0.03	-0.401	1	1.91	0	-2.08645	1	16.18	9.045	0	-1.24372	0	0.958245	lymphocyte cytosolic protein 2 [Homo sapiens]	60
117	TSPAN32	NP_620591.3	1	1	1	1	0.075	-1.541	1	237.62	0	-0.94645	1	246.59	242.105	0	-1.24372	0	0.338025	tetraspanin-32 [Homo sapiens]	34
118	SERPINE1	NP_001158885.1	0	1	0	0	0.0594	-0.421	1	24.26	0	-2.06645	1	21.5	22.88	0	-1.24372	0	0.935503	plasminogen activator inhibitor 1 isoform 2 precursor [Homo sapiens]	43
119	MYO1C	NP_203693.3	3	4	0	0	0.0807	-1.051	5	249.41	0.286217	-1.42645	5	247.3	248.355	0.509823	-1.23873	0.584671	0.21432	myosin-Ic isoform c [Homo sapiens]	117
120	PROS1	NP_000304.2	2	3	1	1	0.0947	-0.891	3	79.45	1.0681	-1.57645	3	87.63	83.54	0.669726	-1.23372	1.2607	0.392864	vitamin K-dependent protein S preproprotein [Homo sapiens]	75
121	LBR	NP_002287.2	1	1	1	1	0.0309	-0.581	1	92.9	0	-1.88645	1	94.03	93.465	0	-1.23372	0	0.748216	lamin-B receptor [Homo sapiens]	70
122	VPS13C	NP_001018098.1	8	5	1	0	0.0413	-1.681	9	73.22	0.716667	-0.77645	9	82.11	77.665	0.94	-1.22873	1.18204	0.520551	vacuolar protein sorting-associated protein 13C isoform 2B [Homo sapiens]	407
123	DOK3	NP_001138348.1	2	2	1	1	0.1272	-1.351	2	116.35	1.18794	-1.10645	2	78.81	97.58	1.40007	-1.22872	1.83614	0.140734	docking protein 3 isoform 3 [Homo sapiens]	24
124	CORO1C	NP_055140.1	8	8	5	5	0.2911	-1.071	10	535.24	0.332039	-1.33645	10	470.41	502.825	0.262469	-1.20372	0.423249	0.155934	coronin-1C isoform 1 [Homo sapiens]	53
125	BNIP2	NP_004321.2	1	1	1	1	0.0276	-1.151	1	53.51	0	-1.25645	1	68.92	61.215	0	-1.20372	0	0.0619447	BCL2/adenovirus E1B 19 kDa protein-interacting protein 2 [Homo sapiens]	48
126	RAC2	NP_002863.1	6	5	5	5	0.2708	-1.071	6	424.99	0.849156	-1.31645	6	532.32	478.655	0.628702	-1.19373	1.05657	0.145393	ras-related C3 botulinum toxin substrate 2 precursor [Homo sapiens]	21
127	SERPINA1	NP_001121177.1	4	2	1	1	0.1531	-0.851	4	78.15	1.01	-1.53645	4	108	93.075	0.37	-1.19372	1.07564	0.406028	alpha-1-antitrypsin precursor [Homo sapiens]	46
128	TPP1	NP_000382.3	2	7	3	3	0.2202	-1.261	7	308.42	0.687895	-1.11645	7	300.18	304.3	0.468676	-1.18873	0.83238	0.0859848	tripeptidyl-peptidase 1 preproprotein [Homo sapiens]	61
129	PDE5A	NP_236914.2	2	3	0	0	0.0564	-0.871	3	104.62	0.721688	-1.50645	3	104.23	104.425	0.508068	-1.18873	0.882591	0.377994	cGMP-specific 3',5'-cyclic phosphodiesterase isoform 2 [Homo sapiens]	94
130	FN1	NP_002017.1	19	24	7	14	0.1839	-0.691	25	405.13	0.442	-1.68645	25	754.11	579.62	0.37	-1.18872	0.576423	0.592138	fibronectin isoform 3 preproprotein [Homo sapiens]	259
131	PSMB5	NP_001124197.1	1	2	1	0	0.1625	-0.271	2	889.84	1.83141	-2.09645	2	782.6	836.22	0.72832	-1.18372	1.97091	1.09045	proteasome subunit beta type-5 isoform 2 [Homo sapiens]	17
132	CD109	NP_001153059.1	0	2	0	0	0.0238	-1.091	2	8.62	0.0212132	-1.26645	2	19.44	14.03	2.2981	-1.17873	2.29819	0.105251	CD109 antigen isoform 2 precursor [Homo sapiens]	159
133	CTSD	NP_001900.1	1	1	0	0	0.0413	-0.591	1	19.88	0	-1.76645	1	18.95	19.415	0	-1.17873	0	0.705142	cathepsin D preproprotein [Homo sapiens]	44
134	PTPN6	NP_536858.1	4	5	1	1	0.1524	-1.261	5	565.77	0.643988	-1.08645	5	500.63	533.2	0.330938	-1.17373	0.724044	0.105157	tyrosine-protein phosphatase non-receptor type 6 isoform 2 [Homo sapiens]	67
135	CLIC1	NP_001279.2	3	2	1	1	0.1577	-0.901	3	108.25	1.2413	-1.44645	3	118.87	113.56	0.750555	-1.17373	1.45057	0.328605	chloride intracellular channel protein 1 [Homo sapiens]	26
136	TESC	NP_060369.3	1	1	1	1	0.0701	-0.631	1	215.63	0	-1.71645	1	331.84	273.735	0	-1.17373	0	0.653926	tescalcin isoform 1 [Homo sapiens]	24
137	PNKD	NP_056303.3	0	0	1	1	0.0571	-1.501	1	295.35	0	-0.84645	1	204.6	249.975	0	-1.17373	0	0.394332	probable hydrolase PNKD isoform 1 precursor [Homo sapiens]	42
138	ATP6AP1	NP_001174.2	1	1	0	0	0.0319	-1.831	1	186.73	0	-0.51645	1	183.6	185.165	0	-1.17372	0	0.791946	V-type proton ATPase subunit S1 precursor [Homo sapiens]	51
139	PLXNB3	NP_001156729.1	1	1	1	0	0.0197	-1.571	2	52.44	1.1738	-0.76645	2	34.2	43.32	0.777817	-1.16873	1.40812	0.486772	plexin-B3 isoform 2 [Homo sapiens]	209
140	SEC24A	NP_068817.1	1	1	0	0	0.0101	-1.771	1	32.03	0	-0.56645	1	14.29	23.16	0	-1.16873	0	0.728782	protein transport protein Sec24A [Homo sapiens]	119
141	HPSE	NP_006656.2	2	2	1	1	0.0589	0.079	2	101.59	0.162635	-2.41645	2	147.65	124.62	0.905097	-1.16872	0.919592	1.50981	heparanase isoform 1 precursor [Homo sapiens]	61
142	UGGT1	NP_064505.1	19	17	4	1	0.2116	-0.871	21	574.1	0.384063	-1.45645	21	560.02	567.06	0.32078	-1.16372	0.500405	0.355733	UDP-glucose:glycoprotein glucosyltransferase 1 precursor [Homo sapiens]	177
143	SEC24C	NP_940999.1	0	2	0	0	0.0311	-1.361	2	41.48	0.756604	-0.95645	2	20.29	30.885	0.59397	-1.15873	0.961899	0.246875	protein transport protein Sec24C [Homo sapiens]	118
144	ARPC1B	NP_005711.1	4	6	3	3	0.2151	-0.851	6	360.5	0.261279	-1.45645	6	738.6	549.55	0.220454	-1.15372	0.341858	0.371074	actin-related protein 2/3 complex subunit 1B [Homo sapiens]	40
145	IQGAP2	NP_006624.2	7	9	3	4	0.0965	-0.871	8	104.48	0.335876	-1.42645	9	74.91	89.695	0.413333	-1.14872	0.532595	0.341912	ras GTPase-activating-like protein IQGAP2 [Homo sapiens]	180
146	PHLPP2	NP_055835.2	0	0	0	1	0.0219	-0.771	1	90.32	0	-1.52645	1	227.44	158.88	0	-1.14872	0	0.465023	PH domain leucine-rich repeat-containing protein phosphatase 2 [Homo sapiens]	146
147	TUBA8	NP_061816.1	22	21	14	15	0.3898	-1.041	24	3263.34	0.236784	-1.24645	24	3485.53	3374.44	0.251073	-1.14372	0.345115	0.127019	tubulin alpha-8 chain [Homo sapiens]	50
148	STK39	NP_037365.2	1	0	0	0	0.0257	-1.801	1	31.97	0	-0.47645	1	6.07	19.02	0	-1.13872	0	0.822497	STE20/SPS1-related proline-alanine-rich protein kinase [Homo sapiens]	59
149	CLCN5	NP_001121370.1	1	1	1	1	0.0221	-1.811	1	124.89	0	-0.46645	1	100.22	112.555	0	-1.13872	0	0.834917	H(+)/Cl(-) exchange transporter 5 isoform a [Homo sapiens]	90
150	STXBP3	NP_009200.2	2	4	2	2	0.0777	-0.361	4	53.76	0.185	-1.90645	4	108.88	81.32	1.605	-1.13373	1.61563	0.963901	syntaxin-binding protein 3 [Homo sapiens]	67
151	COG5	NP_006339.3	0	1	0	0	0.0326	-3.481	1	15.65	0	1.21355	1	11.95	13.8	0	-1.13372	0	2.928	conserved oligomeric Golgi complex subunit 5 isoform 1 [Homo sapiens]	94
152	PSMB7	NP_002790.1	5	2	0	0	0.3357	-1.691	5	82.43	0.77368	-0.56645	5	118.55	100.49	0.612683	-1.12872	0.986894	0.704491	proteasome subunit beta type-7 proprotein [Homo sapiens]	29
153	COPB1	NP_057535.1	6	5	1	0	0.106	-1.201	7	102.8	0.340168	-1.04645	7	81.77	92.285	0.279694	-1.12373	0.440389	0.097251	coatomer subunit beta [Homo sapiens]	107
154	HADHA	NP_000173.2	3	4	1	1	0.1219	-1.171	5	686.11	0.308577	-1.07645	5	922.79	804.45	1.72624	-1.12372	1.75361	0.0594958	trifunctional enzyme subunit alpha, mitochondrial precursor [Homo sapiens]	82
155	FH	NP_000134.2	4	3	0	0	0.1824	-1.211	4	92.13	0.37	-1.03645	4	124.52	108.325	0.65	-1.12372	0.74793	0.109836	fumarate hydratase, mitochondrial precursor [Homo sapiens]	54
156	PTDSS1	NP_055569.1	0	1	1	2	0.0571	-1.771	2	42.87	2.0294	-0.46645	2	53.05	47.96	0.657609	-1.11872	2.13328	0.82456	phosphatidylserine synthase 1 [Homo sapiens]	55
157	RABAC1	NP_006414.2	0	1	0	0	0.0757	-1.031	1	15.71	0	-1.20645	1	18.58	17.145	0	-1.11872	0	0.110896	prenylated Rab acceptor protein 1 [Homo sapiens]	20
158	PSTPIP2	NP_077748.3	2	3	0	0	0.0689	-0.991	3	30.69	0.282902	-1.21645	3	30.09	30.39	0.409919	-1.10373	0.498063	0.144436	proline-serine-threonine phosphatase-interacting protein 2 [Homo sapiens]	38
159	SPCS2	NP_055567.2	3	3	3	3	0.208	-1.221	4	319.3	0.815	-0.97645	3	133.44	226.37	0.21362	-1.09872	0.842531	0.157385	signal peptidase complex subunit 2 [Homo sapiens]	24
160	TPM1	NP_001018007.1	0	0	0	1	0.0317	-1.111	1	172.82	0	-1.08645	1	166.84	169.83	0	-1.09872	0	0.0157997	tropomyosin alpha-1 chain isoform 2 [Homo sapiens]	32
161	FAM134C	NP_835227.1	1	1	0	0	0.0322	-1.731	1	34.44	0	-0.44645	1	35.42	34.93	0	-1.08873	0	0.834292	hypothetical protein LOC162427 [Homo sapiens]	51
162	MMRN1	NP_031377.2	39	42	25	26	0.2989	-1.031	45	2394.11	0.196774	-1.14645	45	2424.48	2409.3	0.18932	-1.08872	0.273061	0.0749826	multimerin-1 [Homo sapiens]	138
163	XPO1	NP_003391.1	1	1	0	0	0.0112	-0.901	1	19.28	0	-1.26645	1	17.2	18.24	0	-1.08372	0	0.238448	exportin-1 [Homo sapiens]	123
164	DOCK5	NP_079216.4	4	3	0	0	0.0406	-1.471	4	22.19	0.445	-0.67645	4	23.8	22.995	0.51	-1.07373	0.676849	0.523255	dedicator of cytokinesis protein 5 [Homo sapiens]	215
165	TOMM40L	NP_115550.2	0	0	0	1	0.0455	-0.951	1	1034.12	0	-1.18645	1	1429.61	1231.86	0	-1.06873	0	0.155782	mitochondrial import receptor subunit TOM40B [Homo sapiens]	33
166	FAM162A	NP_055182.3	2	1	1	2	0.2532	-0.911	3	100.29	1.33945	-1.22645	3	121.55	110.92	1.47224	-1.06872	1.99039	0.208713	growth and transformation-dependent protein [Homo sapiens]	17
167	GYS1	NP_001155059.1	2	1	0	0	0.0594	-1.041	2	17.17	0.841457	-1.09645	2	20.94	19.055	0.360624	-1.06872	0.915478	0.0366877	glycogen [starch] synthase, muscle isoform 2 [Homo sapiens]	76
168	EMILIN1	NP_008977.1	22	23	18	19	0.378	-0.951	27	2031.63	0.313694	-1.17645	27	2171.55	2101.59	0.198224	-1.06373	0.371075	0.149867	EMILIN-1 precursor [Homo sapiens]	106
169	LRBA	NP_006717.2	19	21	6	6	0.1243	-0.771	23	716.32	0.181408	-1.34645	24	844.41	780.365	0.183712	-1.05872	0.258183	0.384335	lipopolysaccharide-responsive and beige-like anchor protein [Homo sapiens]	318
170	MAGED2	NP_055414.2	1	2	0	0	0.071	-1.831	2	26.46	0.827315	-0.28645	2	19.46	22.96	0.431335	-1.05872	0.933006	1.03158	melanoma-associated antigen D2 [Homo sapiens]	64
171	PSMA1	NP_002777.1	9	9	4	6	0.3384	-1.471	9	983.08	0.576667	-0.63645	9	369.13	676.105	0.796667	-1.05373	0.983475	0.560028	proteasome subunit alpha type-1 isoform 2 [Homo sapiens]	29
172	COPG	NP_057212.1	2	1	0	0	0.0606	-0.651	3	29.93	0.178979	-1.44645	3	29.08	29.505	0.069282	-1.04873	0.19192	0.536335	coatomer subunit gamma [Homo sapiens]	97
173	ANXA7	NP_001147.1	3	3	2	2	0.0944	-1.611	3	64.74	0.536936	-0.48645	3	37.43	51.085	0.202073	-1.04872	0.573701	0.758232	annexin A7 isoform 1 [Homo sapiens]	50
174	PDIA6	NP_005733.1	7	8	5	3	0.3182	-0.851	9	908.22	0.386667	-1.23645	8	836.42	872.32	0.162635	-1.04373	0.419477	0.261136	protein disulfide-isomerase A6 precursor [Homo sapiens]	48
175	FN3K	NP_071441.1	1	1	0	1	0.055	-0.441	1	21.35	0	-1.64645	1	28.96	25.155	0	-1.04373	0	0.816673	fructosamine-3-kinase [Homo sapiens]	35
176	SNAP23	NP_003816.2	5	3	3	5	0.2844	-1.031	7	589.46	0.408202	-1.05645	7	550.05	569.755	0.370405	-1.04372	0.551206	0.017242	synaptosomal-associated protein 23 isoform SNAP23A [Homo sapiens]	23
177	TWF2	NP_009215.1	2	1	0	2	0.1175	-1.041	2	30.29	0.282843	-1.03645	2	21.07	25.68	0.0848528	-1.03872	0.295296	0.00309739	twinfilin-2 [Homo sapiens]	39
178	SLC33A1	NP_004724.1	1	0	1	1	0.0237	-3.411	1	402.87	0	1.34355	1	20.08	211.475	0	-1.03372	0	3.25229	acetyl-coenzyme A transporter 1 [Homo sapiens]	60
179	ITPR2	NP_002214.2	9	9	3	4	0.0763	-0.551	10	156.86	0.303579	-1.50645	13	196.38	176.62	0.454854	-1.02873	0.546857	0.65674	inositol 1,4,5-trisphosphate receptor type 2 [Homo sapiens]	307
180	ACTR1A	NP_005727.1	6	6	2	3	0.2766	-0.911	8	49.64	0.509117	-1.14645	8	152.69	101.165	0.470226	-1.02873	0.693046	0.161839	alpha-centractin [Homo sapiens]	42
181	RAC1	NP_008839.2	8	7	7	9	0.3646	-0.971	11	879.92	0.584932	-1.06645	11	1022.14	951.03	0.53066	-1.01873	0.789776	0.0662528	ras-related C3 botulinum toxin substrate 1 isoform Rac1 [Homo sapiens]	21
182	PLXNA4	NP_065962.1	7	6	2	3	0.0576	-0.971	7	97.82	0.782386	-1.06645	7	97.96	97.89	0.63498	-1.01873	1.00764	0.0662528	plexin-A4 isoform 1 [Homo sapiens]	212
183	SND1	NP_055205.2	5	5	1	0	0.1077	-1.531	5	112.28	0.357771	-0.50645	5	93.2	102.74	0.813929	-1.01873	0.889089	0.71115	staphylococcal nuclease domain-containing protein 1 [Homo sapiens]	101
184	CTSA	NP_000299.2	2	3	0	0	0.0843	-1.291	3	62.15	0.969948	-0.74645	3	52.55	57.35	0.704367	-1.01873	1.19872	0.377977	lysosomal protective protein isoform a precursor [Homo sapiens]	56
185	GANAB	NP_938148.1	11	10	5	3	0.232	-1.151	13	153.92	0.429893	-0.88645	14	347.08	250.5	0.376838	-1.01872	0.571677	0.183627	neutral alpha-glucosidase AB isoform 2 [Homo sapiens]	106
186	PRDX6	NP_004896.1	4	3	3	3	0.2545	-0.231	4	381.99	0.36	-1.79645	4	449.96	415.975	1.51	-1.01372	1.55232	1.09195	peroxiredoxin-6 [Homo sapiens]	25
187	PF4V1	NP_002611.1	1	1	1	1	0.0865	-0.841	1	2354.16	0	-1.18645	1	1842.7	2098.43	0	-1.01372	0	0.240963	platelet factor 4 variant [Homo sapiens]	11
188	CCT7	NP_006420.1	9	8	3	3	0.2762	-0.491	11	174.33	0.382919	-1.50645	11	188.48	181.405	0.434176	-0.998725	0.57891	0.718948	T-complex protein 1 subunit eta isoform a [Homo sapiens]	59
189	ENO1	NP_001419.1	9	8	5	6	0.2788	-0.951	9	893.46	0.446667	-1.04645	9	885.92	889.69	0.326667	-0.998725	0.553373	0.0675795	alpha-enolase [Homo sapiens]	47
190	CSK	NP_001120662.1	3	2	1	1	0.0622	-2.171	3	30.52	1.32791	0.18355	3	78.72	54.62	0.929534	-0.993725	1.62092	1.67543	tyrosine-protein kinase CSK [Homo sapiens]	50
191	GUSB	NP_000172.2	2	3	0	0	0.1321	-0.461	3	14.87	0.56003	-1.51645	3	22.07	18.47	1.55307	-0.988725	1.65096	0.754827	beta-glucuronidase precursor [Homo sapiens]	74
192	RASGRP3	NP_001132960.1	1	2	1	1	0.0348	-0.691	2	183.47	0.176777	-1.28645	2	360.79	272.13	0.523259	-0.988725	0.552313	0.425848	ras guanyl-releasing protein 3 isoform 1 [Homo sapiens]	78
193	TUBA4A	NP_005991.1	31	30	23	25	0.5379	-0.871	33	3263.34	0.153188	-1.09645	34	3485.53	3374.44	0.178359	-0.983725	0.235114	0.162055	tubulin alpha-4A chain [Homo sapiens]	49
194	ACTR2	NP_005713.1	8	5	4	4	0.2411	-0.831	9	513.51	0.31	-1.13645	9	559.85	536.68	0.26	-0.983725	0.404599	0.219559	actin-related protein 2 isoform b [Homo sapiens]	44
195	RIPK4	NP_065690.2	0	0	1	0	0.0166	-0.931	1	74.92	0	-1.02645	1	124.13	99.525	0	-0.978725	0	0.0689605	receptor-interacting serine/threonine-protein kinase 4 [Homo sapiens]	86
196	ALAD	NP_000022.3	8	9	7	6	0.4455	-1.381	11	216.21	0.482418	-0.55645	11	102.4	159.305	0.244224	-0.968725	0.540715	0.601868	delta-aminolevulinic acid dehydratase [Homo sapiens]	36
197	SERPINB1	NP_109591.1	3	3	1	1	0.1082	-1.211	3	142.09	0.767876	-0.72645	2	111.44	126.765	0.0212132	-0.968725	0.768169	0.35369	leukocyte elastase inhibitor [Homo sapiens]	42
198	TUBA1B	NP_006073.2	32	32	24	26	0.6497	-0.861	35	3263.34	0.145367	-1.06645	36	3485.53	3374.44	0.165	-0.963725	0.219901	0.150743	tubulin alpha-1B chain [Homo sapiens]	50
199	CSRP1	NP_004069.1	2	2	3	3	0.2798	-1.501	3	87.05	0.611991	-0.42645	2	74.67	80.86	0.0565685	-0.963725	0.6146	0.788422	cysteine and glycine-rich protein 1 isoform 1 [Homo sapiens]	20
200	PLA2G4A	NP_077734.1	0	1	0	0	0.0187	-0.951	1	26.18	0	-0.97645	1	23.31	24.745	0	-0.963725	0	0.0186732	cytosolic phospholipase A2 [Homo sapiens]	85
201	TMCO1	NP_061899.1	1	1	1	1	0.0798	-1.231	1	542.17	0	-0.68645	1	325.09	433.63	0	-0.958725	0	0.401632	transmembrane and coiled-coil domain-containing protein 1 [Homo sapiens]	21
202	UXS1	NP_079352.2	2	2	1	1	0.1	-0.901	2	130.13	0.0777817	-0.99645	2	152.5	141.315	0.0848528	-0.948725	0.115109	0.0711411	UDP-glucuronic acid decarboxylase 1 [Homo sapiens]	47
203	BLMH	NP_000377.1	1	2	0	0	0.0527	-3.131	2	58.47	1.09602	1.24355	2	32.85	45.66	1.13844	-0.943725	1.58028	3.27773	bleomycin hydrolase [Homo sapiens]	52
204	TRAP1	NP_057376.2	1	1	1	1	0.0199	-0.971	1	118.24	0	-0.91645	1	121.98	120.11	0	-0.943725	0	0.0408728	heat shock protein 75 kDa, mitochondrial precursor [Homo sapiens]	80
205	FHOD1	NP_037373.2	7	5	5	5	0.1306	-0.401	10	1319.12	0.218197	-1.47645	11	1742.45	1530.78	0.361814	-0.938725	0.422515	0.810097	FH1/FH2 domain-containing protein 1 [Homo sapiens]	126
206	ACTN1	NP_001123476.1	36	31	20	22	0.4956	-0.951	38	1672.19	0.209266	-0.91645	36	1677.79	1674.99	0.205	-0.933725	0.292946	0.0261646	alpha-actinin-1 isoform a [Homo sapiens]	105
207	PIGN	NP_789744.1	1	1	0	0	0.0301	-0.591	2	11.48	0.997021	-1.27645	2	11.56	11.52	0.13435	-0.933725	1.00603	0.519089	GPI ethanolamine phosphate transferase 1 [Homo sapiens]	105
208	HADHB	NP_000174.1	1	3	0	0	0.0696	-0.761	3	26.1	0.438786	-1.10645	3	36.89	31.495	1.03346	-0.933725	1.12275	0.261608	trifunctional enzyme subunit beta, mitochondrial precursor [Homo sapiens]	51
209	PSMB6	NP_002789.1	3	4	1	2	0.3724	-0.961	5	74.27	0.527712	-0.89645	5	71.24	72.755	0.402492	-0.928725	0.663687	0.0491467	proteasome subunit beta type-6 precursor [Homo sapiens]	25
210	PIK3CG	NP_002640.2	0	1	0	0	0.0154	-1.301	1	264.18	0	-0.55645	1	199.53	231.855	0	-0.928725	0	0.566881	phosphatidylinositol-4,5-bisphosphate 3-kinase catalytic subunit gamma isoform [Homo sapiens]	126
211	KRT10	NP_000412.3	14	14	7	9	0.3322	-0.731	16	1739.51	0.3125	-1.11645	16	1725.54	1732.53	0.3075	-0.923725	0.43842	0.29506	keratin, type I cytoskeletal 10 [Homo sapiens]	58
212	C3	NP_000055.2	18	20	7	7	0.2117	-0.611	23	175.13	0.43371	-1.21645	23	169.56	172.345	0.250217	-0.913725	0.500713	0.468541	complement C3 precursor [Homo sapiens]	187
213	F5	NP_000121.2	26	24	7	7	0.1902	-0.641	30	739.82	0.213612	-1.17645	29	771.98	755.9	0.154127	-0.908725	0.263411	0.41665	coagulation factor V precursor [Homo sapiens]	251
214	LRRC57	NP_694992.2	0	0	1	0	0.0544	0.509	1	378.73	0	-2.32645	1	28.76	203.745	0	-0.908725	0	2.20635	leucine-rich repeat-containing protein 57 [Homo sapiens]	26
215	PLG	NP_000292.1	3	2	1	1	0.0531	-0.661	3	87.94	0.912213	-1.13645	2	106.39	97.165	0.813173	-0.898725	1.22204	0.374079	plasminogen isoform 1 precursor [Homo sapiens]	90
216	STX7	NP_003560.2	1	1	0	0	0.0536	-1.341	1	859.53	0	-0.45645	1	713.55	786.54	0	-0.898725	0	0.695954	syntaxin-7 [Homo sapiens]	29
217	NID1	NP_002499.2	15	13	10	9	0.1716	-0.981	15	423.84	0.397626	-0.80645	15	474.12	448.98	0.446684	-0.893725	0.598025	0.138102	nidogen-1 precursor [Homo sapiens]	136
218	RHOF	NP_061907.2	2	2	2	2	0.1564	-0.461	2	142.72	0.240416	-1.32645	2	141.82	142.27	0.650538	-0.893725	0.693542	0.684736	rho-related GTP-binding protein RhoF precursor [Homo sapiens]	23
219	HSPA8	NP_006588.1	20	21	16	16	0.3467	-0.811	21	443.78	0.248768	-0.97645	21	837.29	640.535	0.368788	-0.893725	0.444849	0.130902	heat shock cognate 71 kDa protein isoform 1 [Homo sapiens]	70
220	CCT8	NP_006576.2	5	8	1	2	0.1953	-1.021	9	324.46	0.383333	-0.74645	9	248.69	286.575	0.586667	-0.883725	0.700801	0.219679	T-complex protein 1 subunit theta [Homo sapiens]	59
221	ALG5	NP_037470.1	1	3	1	0	0.1111	-1.041	4	620.04	1.27	-0.72645	4	381.41	500.725	0.65	-0.883725	1.42667	0.251685	dolichyl-phosphate beta-glucosyltransferase isoform 1 [Homo sapiens]	36
222	PDIA3	NP_005304.3	10	9	8	6	0.3366	-0.561	12	265.33	0.473427	-1.19645	11	649.8	457.565	0.235179	-0.878725	0.528623	0.511344	protein disulfide-isomerase A3 precursor [Homo sapiens]	56
223	KALRN	NP_008995.2	1	1	2	2	0.0279	-1.321	2	50.58	0.162635	-0.43645	2	22.76	36.67	0.148492	-0.878725	0.220227	0.711794	kalirin isoform 3 [Homo sapiens]	144
224	VCP	NP_009057.1	23	21	16	14	0.3846	-0.901	26	731.41	0.229456	-0.84645	24	798.72	765.065	0.149011	-0.873725	0.273595	0.0441474	transitional endoplasmic reticulum ATPase [Homo sapiens]	89
225	PDCD6	NP_037364.1	1	0	0	0	0.0576	-0.641	1	45.54	0	-1.10645	1	42.06	43.8	0	-0.873725	0	0.376689	programmed cell death protein 6 [Homo sapiens]	21
226	CAT	NP_001743.1	18	21	12	15	0.5332	-0.671	17	390.27	0.133395	-1.06645	22	499.51	444.89	0.349649	-0.868725	0.374231	0.32188	catalase [Homo sapiens]	59
227	TKT	NP_001128527.1	7	7	5	5	0.2311	-1.181	7	188.24	0.10583	-0.55645	8	151.51	169.875	0.491439	-0.868725	0.502705	0.508358	transketolase [Homo sapiens]	67
228	ZC3HAV1	NP_064504.2	0	0	0	1	0.0144	-0.961	1	21.09	0	-0.77645	1	25.41	23.25	0	-0.868725	0	0.150216	zinc finger CCCH-type antiviral protein 1 isoform 1 [Homo sapiens]	101
229	SAR1A	NP_001136120.1	2	4	1	0	0.3889	-0.581	4	97.1	0.31	-1.14645	4	63.79	80.445	0.755	-0.863725	0.816165	0.462918	GTP-binding protein SAR1a [Homo sapiens]	22
230	GSR	NP_000628.2	2	3	1	1	0.1188	-0.811	3	42.95	0.236714	-0.91645	3	34.41	38.68	0.450333	-0.863725	0.508757	0.0863289	glutathione reductase, mitochondrial precursor [Homo sapiens]	56
231	TMX3	NP_061895.3	3	3	3	4	0.0991	-0.941	4	222.1	0.835	-0.77645	4	195.09	208.595	0.755	-0.858725	1.12572	0.135497	protein disulfide-isomerase TMX3 precursor [Homo sapiens]	51
232	LSS	NP_001138909.1	1	2	1	1	0.0368	-1.121	2	50.93	0.0989949	-0.59645	2	33.29	42.11	0.0636396	-0.858725	0.117686	0.431934	lanosterol synthase isoform 3 [Homo sapiens]	74
233	CNN2	NP_958434.1	1	1	2	2	0.1222	-0.331	2	149.18	0.240416	-1.38645	2	131.17	140.175	0.579828	-0.858725	0.627694	0.869098	calponin-2 isoform b [Homo sapiens]	29
234	SHMT2	NP_001159828.1	1	1	1	0	0.0283	0.149	1	617.96	0	-1.85645	1	2071.79	1344.88	0	-0.853725	0	1.66104	serine hydroxymethyltransferase, mitochondrial isoform 2 precursor [Homo sapiens]	54
235	EHD3	NP_055415.1	21	18	15	15	0.5402	-0.881	25	607.97	0.226	-0.80645	25	859.24	733.605	0.284	-0.843725	0.362949	0.0624787	EH domain-containing protein 3 [Homo sapiens]	60
236	ABCB6	NP_005680.1	5	4	3	2	0.1057	-0.981	6	180.61	0.547053	-0.70645	5	49.25	114.93	0.241495	-0.843725	0.597986	0.230094	ATP-binding cassette sub-family B member 6, mitochondrial [Homo sapiens]	93
237	ARPC4	NP_005709.1	5	4	4	4	0.4107	-0.741	6	158.1	0.183712	-0.93645	6	149.6	153.85	0.171464	-0.838725	0.251297	0.164779	actin-related protein 2/3 complex subunit 4 isoform a [Homo sapiens]	19
238	TUBB3	NP_006077.2	20	23	18	19	0.3333	-0.731	24	2598.55	0.200042	-0.93645	24	2935.99	2767.27	0.242908	-0.833725	0.314676	0.174248	tubulin beta-3 chain [Homo sapiens]	50
239	DNM2	NP_004936.2	5	5	1	2	0.0647	-0.671	5	304.15	0.245967	-0.99645	5	338.8	321.475	0.402492	-0.833725	0.471699	0.276024	dynamin-2 isoform 3 [Homo sapiens]	97
240	HSPB1	NP_001531.1	6	5	5	4	0.5463	-0.801	6	194.73	0.310269	-0.86645	6	191.27	193	0.322516	-0.833725	0.44753	0.0555101	heat shock protein beta-1 [Homo sapiens]	22
241	EXOC1	NP_839955.1	1	0	0	0	0.0182	-0.761	1	9.99	0	-0.89645	1	11.59	10.79	0	-0.828725	0	0.115572	exocyst complex component 1 isoform 2 [Homo sapiens]	100
242	ACTR3	NP_005712.1	5	6	4	4	0.1818	-1.231	5	223.02	0.245967	-0.41645	6	503.34	363.18	0.849156	-0.823725	0.884063	0.699231	actin-related protein 3 [Homo sapiens]	47
243	APPL2	NP_060641.2	1	1	0	0	0.0211	-0.781	1	20.37	0	-0.86645	1	28.2	24.285	0	-0.823725	0	0.0733525	DCC-interacting protein 13-beta [Homo sapiens]	74
244	PPIB	NP_000933.1	7	4	4	4	0.3287	-0.971	6	129.79	0.244949	-0.66645	7	136.25	133.02	0.21166	-0.818725	0.323728	0.26303	peptidyl-prolyl cis-trans isomerase B precursor [Homo sapiens]	23
245	C5	NP_001726.2	1	1	0	0	0.0113	0.999	1	10.47	0	-2.63645	1	25.07	17.77	0	-0.818725	0	3.13982	complement C5 preproprotein [Homo sapiens]	188
246	CDS2	NP_003809.1	6	5	6	6	0.209	-0.201	9	843.99	0.51	-1.42645	9	1134.26	989.125	0.673333	-0.813725	0.844676	1.06489	phosphatidate cytidylyltransferase 2 [Homo sapiens]	51
247	HSP90B1	NP_003290.1	12	9	7	6	0.188	-0.771	12	247.46	0.193412	-0.83645	13	198.14	222.8	0.296765	-0.803725	0.354228	0.0575821	endoplasmin precursor [Homo sapiens]	92
248	TTR	NP_000362.1	2	2	1	1	0.2381	-1.171	2	45.67	1.50614	-0.43645	2	36.22	40.945	0.777817	-0.803725	1.69513	0.646248	transthyretin precursor [Homo sapiens]	15
249	LDLRAP1	NP_056442.2	1	1	0	0	0.039	-1.941	1	49.4	0	0.33355	1	21.94	35.67	0	-0.803725	0	2.00112	low density lipoprotein receptor adapter protein 1 [Homo sapiens]	33
250	MBOAT2	NP_620154.2	2	1	1	0	0.0423	-0.131	2	33.39	0.219203	-1.46645	2	48.68	41.035	0.544472	-0.798725	0.586941	1.18227	lysophospholipid acyltransferase 2 [Homo sapiens]	59
251	CALR	NP_004334.1	4	4	0	0	0.2182	-0.921	3	65	0.109697	-0.66645	4	75.79	70.395	1.24	-0.793725	1.24484	0.226771	calreticulin precursor [Homo sapiens]	48
252	GLUD1	NP_005262.1	2	3	1	1	0.0824	0.349	3	62.46	0.669726	-1.93645	3	105.25	83.855	1.10274	-0.793725	1.29018	2.03604	glutamate dehydrogenase 1, mitochondrial precursor [Homo sapiens]	61
253	DLST	NP_001924.2	8	8	5	5	0.2472	-0.711	8	200.28	0.4278	-0.86645	8	205.79	203.035	0.417193	-0.788725	0.597547	0.139364	dihydrolipoyllysine-residue succinyltransferase component of 2-oxoglutarate dehydrogenase complex, mitochondrial [Homo sapiens]	48
254	EPT1	NP_277040.1	0	2	0	0	0.0579	-1.431	2	59.92	2.28395	-0.14645	2	43.97	51.945	0.346482	-0.788725	2.31009	1.15162	ethanolaminephosphotransferase 1 [Homo sapiens]	45
255	UBE2N	NP_003339.1	1	1	0	0	0.0987	0.139	1	73.33	0	-1.71645	1	102.92	88.125	0	-0.788725	0	1.66345	ubiquitin-conjugating enzyme E2 N [Homo sapiens]	17
256	SORT1	NP_002950.3	2	2	2	2	0.0529	-0.981	3	993.72	0.623538	-0.58645	3	914.55	954.135	0.56003	-0.783725	0.838113	0.355978	sortilin preproprotein [Homo sapiens]	92
257	WASF2	NP_008921.1	1	1	1	2	0.0643	-1.671	2	76.81	0.643467	0.10355	2	31.63	54.22	0.615183	-0.783725	0.890225	1.60107	wiskott-Aldrich syndrome protein family member 2 [Homo sapiens]	54
258	SRGN	NP_002718.2	1	1	1	1	0.0823	-0.731	1	160.83	0	-0.83645	1	128.54	144.685	0	-0.783725	0	0.095141	serglycin precursor [Homo sapiens]	17
259	SSR1	NP_003135.2	4	4	3	3	0.1923	-1.211	4	196.03	0.85	-0.34645	4	238.61	217.32	0.585	-0.778725	1.03186	0.785039	translocon-associated protein subunit alpha precursor [Homo sapiens]	32
260	PVRL2	NP_002847.1	2	2	1	0	0.0647	-0.871	2	27.77	0.551543	-0.68645	2	31.55	29.66	0.509117	-0.778725	0.7506	0.167577	poliovirus receptor-related protein 2 isoform alpha precursor [Homo sapiens]	51
261	ATP5A1	NP_001001937.1	10	9	9	8	0.2676	-0.801	10	1445.89	0.3605	-0.75645	10	1508.17	1477.03	0.309903	-0.778725	0.475395	0.0404528	ATP synthase subunit alpha, mitochondrial precursor [Homo sapiens]	59
262	ALB	NP_000468.1	16	15	16	15	0.2167	-1.011	18	1012.35	0.190919	-0.53645	17	718.47	865.41	0.211006	-0.773725	0.284558	0.433691	serum albumin preproprotein [Homo sapiens]	69
263	BSG	NP_940991.1	4	4	3	3	0.2268	-0.141	3	753.09	0.057735	-1.40645	4	1392.12	1072.61	1.365	-0.773725	1.36622	1.15649	basigin isoform 2 precursor [Homo sapiens]	29
264	CAPZB	NP_004921.1	3	3	3	2	0.1397	-0.751	3	629.44	0.611991	-0.79645	3	699.63	664.535	0.155885	-0.773725	0.631533	0.0415367	F-actin-capping protein subunit beta [Homo sapiens]	30
265	HSPA8	NP_694881.1	18	19	15	15	0.4037	-0.721	19	443.78	0.247769	-0.81645	19	837.29	640.535	0.378536	-0.768725	0.452415	0.0877991	heat shock cognate 71 kDa protein isoform 2 [Homo sapiens]	53
266	PRDX3	NP_006784.1	1	1	0	0	0.0898	-1.101	2	15.22	0.205061	-0.43645	2	11.7	13.46	0.212132	-0.768725	0.295042	0.611282	thioredoxin-dependent peroxide reductase, mitochondrial isoform a precursor [Homo sapiens]	27
267	NDUFB8	NP_004995.1	0	0	1	1	0.0645	2.089	1	14.99	0	-3.62645	1	21.79	18.39	0	-0.768725	0	5.25732	NADH dehydrogenase [ubiquinone] 1 beta subcomplex subunit 8, mitochondrial precursor [Homo sapiens]	21
268	CMTM5	NP_612469.1	2	3	2	3	0.1667	-1.291	3	522.18	1.22398	-0.23645	3	389.12	455.65	0.56003	-0.763725	1.34602	0.976372	CKLF-like MARVEL transmembrane domain-containing protein 5 isoform a [Homo sapiens]	17
269	POTEKP	XP_001724457.2	14	10	9	10	0.118	-0.871	14	3547.93	0.152339	-0.65645	15	3987.51	3767.72	0.224633	-0.763725	0.271417	0.198644	PREDICTED: actin, beta-like 3 [Homo sapiens]	103
270	#N/A	keratin_9	13	12	11	9	0	-0.641	0	#N/A	0	-0.88645	0	#N/A	#N/A	0	-0.763725	0	0.227254	gi|4557705|ref|NP_000217.1| (NM_000226) keratin 9 [Homo sapiens] [MASS=61987]	123
271	CNST	NP_689822.2	3	3	2	2	0.0372	-1.071	3	164.56	0.542709	-0.45645	3	84.64	124.6	0.606218	-0.763725	0.813654	0.568991	consortin isoform 1 [Homo sapiens]	79
272	NIPSNAP3A	NP_056284.1	9	10	4	3	0.502	-0.621	10	186.02	0.265631	-0.89645	10	229.55	207.785	0.556561	-0.758725	0.616701	0.25671	protein NipSnap homolog 3A [Homo sapiens]	28
273	STAT5B	NP_036580.2	1	1	0	0	0.0152	-0.801	1	38.09	0	-0.71645	1	42.98	40.535	0	-0.758725	0	0.0787978	signal transducer and activator of transcription 5B [Homo sapiens]	89
274	GALNT1	NP_065207.2	2	4	2	2	0.1324	0.229	5	117.88	0.58585	-1.74645	5	471.15	294.515	1.29692	-0.758725	1.4231	1.84105	polypeptide N-acetylgalactosaminyltransferase 1 [Homo sapiens]	64
275	SPN	NP_001025459.1	1	1	0	0	0.025	-0.541	1	36.61	0	-0.97645	1	42.41	39.51	0	-0.758725	0	0.405825	leukosialin precursor [Homo sapiens]	40
276	PKM2	NP_002645.3	26	26	23	24	0.5725	-0.681	28	1418.16	0.234338	-0.82645	28	1974.23	1696.2	0.181423	-0.753725	0.296359	0.136454	pyruvate kinase isozymes M1/M2 isoform M2 [Homo sapiens]	57
277	PSMA7	NP_002783.1	7	7	6	7	0.3548	-0.611	7	419.16	0.521591	-0.89645	7	372.95	396.055	0.260795	-0.753725	0.583156	0.267795	proteasome subunit alpha type-7 [Homo sapiens]	27
278	PRDX4	NP_006397.1	6	4	4	5	0.2915	-0.901	5	313.29	0.277272	-0.60645	6	303.08	308.185	0.775672	-0.753725	0.823739	0.276332	peroxiredoxin-4 [Homo sapiens]	30
279	PPIF	NP_005720.1	2	2	0	0	0.1836	-0.121	2	24.4	0.381838	-1.38645	2	27.18	25.79	0.353553	-0.753725	0.520384	1.18718	peptidyl-prolyl cis-trans isomerase F, mitochondrial precursor [Homo sapiens]	22
280	ITPR1	NP_001161744.1	11	8	5	6	0.0831	-0.101	15	352.85	0.271109	-1.39645	15	457.12	404.985	0.802999	-0.748725	0.84753	1.22344	inositol 1,4,5-trisphosphate receptor type 1 isoform 3 [Homo sapiens]	311
281	RAB35	NP_006852.1	2	2	3	2	0.1393	-0.801	3	507.93	0.225167	-0.69645	3	430.56	469.245	0.854478	-0.748725	0.883648	0.0987385	ras-related protein Rab-35 isoform 1 [Homo sapiens]	23
282	F13A1	NP_000120.2	36	36	24	22	0.5014	-0.691	37	1379.29	0.159467	-0.79645	37	1614.13	1496.71	0.128231	-0.743725	0.204629	0.100258	coagulation factor XIII A chain precursor [Homo sapiens]	83
283	CCT3	NP_001008883.1	11	11	5	5	0.3125	-0.881	13	277.69	0.219107	-0.60645	10	277.59	277.64	0.211873	-0.743725	0.304791	0.261032	T-complex protein 1 subunit gamma isoform b [Homo sapiens]	60
284	BIN2	NP_057377.2	3	3	2	3	0.085	-0.581	3	61.14	0.317543	-0.90645	3	61.86	61.5	0.248261	-0.743725	0.403072	0.309426	bridging integrator 2 [Homo sapiens]	61
285	SYK	NP_001128524.1	0	2	0	0	0.0392	0.319	2	268.38	3.37997	-1.80645	2	267.86	268.12	0.813173	-0.743725	3.47641	2.0208	tyrosine-protein kinase SYK isoform 2 [Homo sapiens]	69
286	TLN1	NP_006280.3	127	140	109	103	0.5549	-0.721	159	3660.03	0.0959592	-0.75645	161	3378.28	3519.16	0.0851159	-0.738725	0.128269	0.0339327	talin-1 [Homo sapiens]	269
287	REEP5	NP_005660.4	3	3	2	3	0.2275	-1.211	4	261.51	0.72	-0.26645	4	292.42	276.965	0.95	-0.738725	1.19202	0.904122	receptor expression-enhancing protein 5 [Homo sapiens]	21
288	CAND1	NP_060918.2	10	6	0	0	0.1098	-0.871	10	97.1	0.613482	-0.60645	10	101.9	99.5	0.556561	-0.738725	0.828324	0.253227	cullin-associated NEDD8-dissociated protein 1 [Homo sapiens]	136
289	KCNAB2	NP_003627.1	1	2	0	0	0.1335	0.099	2	19.93	0.0707107	-1.57645	2	42.68	31.305	0.650538	-0.738725	0.65437	1.60374	voltage-gated potassium channel subunit beta-2 isoform 1 [Homo sapiens]	40
290	MYL12B	NP_001138416.1	6	7	5	4	0.4419	-0.341	7	143.14	0.238118	-1.12645	7	186.27	164.705	0.283473	-0.733725	0.370212	0.756955	myosin regulatory light chain 12B [Homo sapiens]	19
291	TYMP	NP_001107227.1	3	4	2	2	0.0996	-0.751	4	1253.54	0.685	-0.71645	4	1441.01	1347.28	0.475	-0.733725	0.833577	0.0332966	thymidine phosphorylase precursor [Homo sapiens]	49
292	SLC25A20	NP_000378.1	1	1	1	2	0.0963	-0.561	2	28.27	0.247487	-0.90645	2	31.62	29.945	0.0919239	-0.733725	0.264008	0.332918	mitochondrial carnitine/acylcarnitine carrier protein [Homo sapiens]	32
293	MAPRE2	NP_055083.1	3	3	3	3	0.1284	-0.651	3	197.09	0.600444	-0.80645	3	280.49	238.79	0.941081	-0.728725	1.11632	0.150838	microtubule-associated protein RP/EB family member 2 isoform 1 [Homo sapiens]	37
294	TRAM1	NP_055109.1	3	3	1	1	0.0989	-1.031	3	122.52	0.311769	-0.40645	3	87.71	105.115	1.02191	-0.718725	1.06841	0.614454	translocating chain-associated membrane protein 1 [Homo sapiens]	43
295	FTH1	NP_002023.2	6	5	6	6	0.3279	-0.741	7	355.25	0.438439	-0.68645	7	557.33	456.29	0.888217	-0.713725	0.990534	0.0540442	ferritin heavy chain [Homo sapiens]	21
296	SCYL2	NP_060458.3	0	1	0	0	0.0118	-0.711	1	15.94	0	-0.71645	1	22.56	19.25	0	-0.713725	0	0.00539946	SCY1-like protein 2 [Homo sapiens]	103
297	GSTK1	NP_057001.1	7	8	6	6	0.4602	-1.131	8	543.39	0.484368	-0.29645	8	617.15	580.27	0.123744	-0.713725	0.499925	0.826811	glutathione S-transferase kappa 1 isoform a [Homo sapiens]	25
298	IVD	NP_002216.2	0	0	0	1	0.0211	-1.591	1	19.15	0	0.16355	1	25.99	22.57	0	-0.713725	0	1.73828	isovaleryl-CoA dehydrogenase, mitochondrial isoform 1 [Homo sapiens]	46
299	C4B	NP_001002029.3	11	14	5	5	0.1789	-0.741	15	1372.31	0.462176	-0.67645	16	1410.85	1391.58	0.29	-0.708725	0.545625	0.0644026	complement C4-B preproprotein [Homo sapiens]	192
300	EHD1	NP_006786.2	27	23	16	18	0.6199	-0.771	28	574.94	0.222999	-0.64645	28	586.92	580.93	0.185203	-0.708725	0.289877	0.124266	EH domain-containing protein 1 [Homo sapiens]	60
301	FYB	NP_001456.3	1	1	1	1	0.0145	-0.361	1	30.08	0	-1.04645	1	33.81	31.945	0	-0.703725	0	0.688744	FYN-binding protein isoform 1 [Homo sapiens]	90
302	PRKACA	NP_997401.1	0	0	1	1	0.035	-0.331	1	9.54	0	-1.07645	1	18.43	13.985	0	-0.703725	0	0.749032	cAMP-dependent protein kinase catalytic subunit alpha isoform 2 [Homo sapiens]	39
303	IPO5	NP_002262.3	1	1	0	0	0.0179	0.059	1	17.08	0	-1.45645	1	32.6	24.84	0	-0.698725	0	1.53363	importin-5 [Homo sapiens]	125
304	TUBB1	NP_110400.1	51	53	39	41	0.7184	-0.701	54	3558.1	0.132	-0.68645	53	3954.52	3756.31	0.124998	-0.693725	0.181793	0.0148307	tubulin beta-1 chain [Homo sapiens]	50
305	NDUFA6	NP_002481.2	1	1	1	0	0.0714	-0.161	1	7.56	0	-1.22645	1	7.99	7.775	0	-0.693725	0	1.086	NADH dehydrogenase [ubiquinone] 1 alpha subcomplex subunit 6 [Homo sapiens]	17
306	PYGB	NP_002853.2	14	15	2	3	0.2835	-0.621	19	559.02	0.318888	-0.75645	17	555.48	557.25	0.16735	-0.688725	0.360132	0.139065	glycogen phosphorylase, brain form [Homo sapiens]	96
307	LTBP1	NP_996826.2	8	10	6	8	0.1034	-0.691	15	287.07	0.431192	-0.67645	14	325.3	306.185	0.200446	-0.683725	0.475505	0.0150476	latent-transforming growth factor beta-binding protein 1 isoform LTBP-1L precursor [Homo sapiens]	186
308	APOOL	NP_940852.3	2	1	2	1	0.1642	-1.211	3	44.38	0.173205	-0.14645	3	33.1	38.74	0.323316	-0.678725	0.366788	1.10907	apolipoprotein O-like precursor [Homo sapiens]	29
309	ACSL1	NP_001986.2	1	1	0	0	0.0258	0.889	1	30.76	0	-2.24645	1	45.23	37.995	0	-0.678725	0	3.26656	long-chain-fatty-acid--CoA ligase 1 [Homo sapiens]	77
310	TUBB	NP_821133.1	32	38	31	32	0.6914	-0.561	38	2598.55	0.145999	-0.77645	38	3319	2958.78	0.15411	-0.668725	0.212287	0.227816	tubulin beta chain [Homo sapiens]	49
311	NCLN	NP_064555.2	3	5	1	2	0.1101	-0.541	5	63.63	0.33541	-0.79645	5	59.05	61.34	0.263856	-0.668725	0.426755	0.270112	nicalin precursor [Homo sapiens]	62
312	PSMB3	NP_002786.2	6	5	4	4	0.3707	-0.721	6	116.1	0.347011	-0.61645	6	168.07	142.085	0.465403	-0.668725	0.580531	0.110551	proteasome subunit beta type-3 [Homo sapiens]	22
313	CCT5	NP_036205.1	4	5	1	1	0.1996	-0.761	6	51.84	0.914476	-0.57645	6	67.91	59.875	0.955301	-0.668725	1.32245	0.195142	T-complex protein 1 subunit epsilon [Homo sapiens]	59
314	IL6ST	NP_002175.2	2	1	0	0	0.0327	-1.231	2	21.77	0.360624	-0.09645	2	16.5	19.135	0.0707107	-0.663725	0.367491	1.20871	interleukin-6 receptor subunit beta isoform 1 precursor [Homo sapiens]	103
315	NCKAP1	NP_038464.1	5	5	2	3	0.1099	0.189	8	72.81	0.480833	-1.51645	8	722.51	397.66	0.806102	-0.663725	0.938616	1.81692	nck-associated protein 1 isoform 1 [Homo sapiens]	128
316	STT3B	NP_849193.1	6	6	4	4	0.0981	-0.751	6	310.37	0.453156	-0.56645	6	279.22	294.795	0.767507	-0.658725	0.891301	0.198105	dolichyl-diphosphooligosaccharide--protein glycosyltransferase subunit STT3B [Homo sapiens]	93
317	PSMB10	NP_002792.1	3	3	2	2	0.1355	-0.751	3	97.04	0.23094	-0.56645	3	65.05	81.045	0.202073	-0.658725	0.306866	0.198105	proteasome subunit beta type-10 proprotein [Homo sapiens]	28
318	MTHFD1	NP_005947.3	0	1	0	0	0.015	-1.051	1	15.2	0	-0.25645	1	13.17	14.185	0	-0.653725	0	0.859431	C-1-tetrahydrofolate synthase, cytoplasmic [Homo sapiens]	101
319	SDPR	NP_004648.1	7	8	6	6	0.2047	-0.511	8	521.57	0.275772	-0.78645	8	605.8	563.685	0.106066	-0.648725	0.295466	0.300239	serum deprivation-response protein [Homo sapiens]	47
320	ERGIC1	NP_001026881.1	3	2	1	0	0.2621	-0.401	4	33.34	0.25	-0.89645	4	39.5	36.42	0.12	-0.648725	0.277308	0.540038	endoplasmic reticulum-Golgi intermediate compartment protein 1 [Homo sapiens]	32
321	ABCC1	NP_004987.2	3	3	3	2	0.0372	-0.011	3	76.68	0.438786	-1.27645	3	86.31	81.495	0.0404145	-0.643725	0.440643	1.39005	multidrug resistance-associated protein 1 isoform 1 [Homo sapiens]	171
322	VCL	NP_003364.1	73	77	58	59	0.5947	-0.561	83	2046.39	0.105374	-0.72645	83	2047.05	2046.72	0.104276	-0.643725	0.148247	0.18174	vinculin isoform VCL [Homo sapiens]	116
323	GAPDH	NP_002037.2	23	24	15	19	0.5612	-0.881	26	1442.01	0.207883	-0.40645	25	1515.58	1478.8	0.27	-0.643725	0.340757	0.521275	glyceraldehyde-3-phosphate dehydrogenase [Homo sapiens]	36
324	CLU	NP_001822.2	16	13	12	10	0.2555	-0.471	17	818.61	0.186752	-0.81645	17	830.39	824.5	0.150372	-0.643725	0.239767	0.379463	clusterin isoform 1 [Homo sapiens]	57
325	TGFB1	NP_000651.3	8	9	3	4	0.3179	-0.381	11	236.13	0.428146	-0.90645	11	179.65	207.89	0.379904	-0.643725	0.572395	0.577186	transforming growth factor beta-1 precursor [Homo sapiens]	44
326	PSMC5	NP_002796.4	3	2	2	1	0.1059	-0.651	3	56.5	0.640859	-0.63645	3	61.52	59.01	0.952628	-0.643725	1.14813	0.0159826	26S protease regulatory subunit 8 [Homo sapiens]	45
327	WDR1	NP_059830.1	14	16	10	11	0.3696	-0.521	17	728.82	0.286192	-0.75645	17	807.67	768.245	0.266789	-0.638725	0.391257	0.260657	WD repeat-containing protein 1 isoform 1 [Homo sapiens]	66
328	NAPA	NP_003818.2	3	4	2	3	0.1966	-0.701	4	108.91	0.895	-0.57645	3	123.18	116.045	0.0404145	-0.638725	0.895912	0.137884	alpha-soluble NSF attachment protein [Homo sapiens]	33
329	ATP5B	NP_001677.2	14	12	8	6	0.4253	-0.341	15	418.62	0.420864	-0.92645	15	362.09	390.355	0.330495	-0.633725	0.53512	0.653242	ATP synthase subunit beta, mitochondrial precursor [Homo sapiens]	56
330	NLRX1	NP_078894.2	5	5	2	2	0.0841	-0.631	5	153.74	0.259384	-0.62645	5	107.82	130.78	0.46063	-0.628725	0.52864	0.00511724	NLR family member X1 isoform 1 [Homo sapiens]	107
331	GDI2	NP_001108628.1	3	3	1	1	0.1225	-0.561	3	35.52	0.450333	-0.69645	3	24.74	30.13	0.756329	-0.628725	0.880246	0.152336	rab GDP dissociation inhibitor beta isoform 2 [Homo sapiens]	45
332	COPE	NP_955476.1	1	0	0	0	0.043	0.249	1	18.52	0	-1.50645	1	16.48	17.5	0	-0.628725	0	1.9743	coatomer subunit epsilon isoform c [Homo sapiens]	28
333	ACTBL2	NP_001017992.1	13	10	12	14	0.2819	-0.431	16	3261.26	0.2825	-0.81645	16	3994.07	3627.66	0.29	-0.623725	0.404853	0.436978	beta-actin-like protein 2 [Homo sapiens]	41
334	GARS	NP_002038.2	3	3	1	1	0.0974	-0.471	4	96.63	0.23	-0.76645	4	79.42	88.025	0.845	-0.618725	0.875743	0.337654	glycyl-tRNA synthetase [Homo sapiens]	83
335	PRPS2	NP_002756.1	0	1	0	0	0.0535	-0.731	1	23.72	0	-0.49645	1	29.97	26.845	0	-0.613725	0	0.270238	ribose-phosphate pyrophosphokinase 2 isoform 2 [Homo sapiens]	34
336	ALDOA	NP_908932.1	18	16	15	13	0.6016	-0.651	17	1205.21	0.138245	-0.56645	17	1028.41	1116.81	0.10429	-0.608725	0.173171	0.0982149	fructose-bisphosphate aldolase A [Homo sapiens]	39
337	COPB2	NP_004757.1	1	2	0	0	0.032	-1.201	2	45.63	0.296985	-0.01645	2	44.07	44.85	1.84555	-0.608725	1.86929	1.376	coatomer subunit beta' [Homo sapiens]	102
338	ROCK2	NP_004841.2	7	6	0	0	0.0973	0.149	8	168.7	0.76014	-1.35645	8	130.66	149.68	0.480833	-0.603725	0.899451	1.76324	rho-associated protein kinase 2 [Homo sapiens]	160
339	ATP11B	NP_055431.1	1	1	1	1	0.0187	-0.241	1	772.45	0	-0.95645	1	792.52	782.485	0	-0.598725	0	0.844961	probable phospholipid-transporting ATPase IF [Homo sapiens]	134
340	LOC653781	XP_934799.2	12	8	7	11	0.1214	-0.601	13	3148.55	0.26903	-0.58645	13	3636.5	3392.53	0.202466	-0.593725	0.336703	0.0173286	PREDICTED: similar to protein expressed in prostate, ovary, testis, and placenta 2 [Homo sapiens]	117
341	ATP6V0A2	NP_036595.2	2	3	1	2	0.0701	-0.961	4	197.42	0.915	-0.21645	4	265.35	231.385	0.28	-0.588725	0.956883	0.894265	V-type proton ATPase 116 kDa subunit a isoform 2 [Homo sapiens]	98
342	PSMA6	NP_002782.1	7	6	3	4	0.3537	-0.431	7	306.77	0.370405	-0.74645	7	471.24	389.005	0.219219	-0.588725	0.430415	0.378881	proteasome subunit alpha type-6 [Homo sapiens]	27
343	COX1	YP_003024028.1	0	0	1	1	0.0273	-0.111	1	245.35	0	-1.06645	1	359.62	302.485	0	-0.588725	0	1.14757	cytochrome c oxidase subunit I [Homo sapiens]	57
344	LNPEP	NP_787116.2	6	5	2	1	0.1009	-0.221	6	55.7	0.881816	-0.95645	6	93.89	74.795	1.36355	-0.588725	1.62384	0.883335	leucyl-cystinyl aminopeptidase isoform 2 [Homo sapiens]	115
345	PACS1	NP_060496.2	1	0	0	0	0.0135	0.459	1	9.05	0	-1.62645	1	14.76	11.905	0	-0.583725	0	2.52625	phosphofurin acidic cluster sorting protein 1 [Homo sapiens]	104
346	ACTG1	NP_001605.1	50	46	38	41	0.64	-0.541	52	3818.17	0.0984593	-0.62645	52	4632.22	4225.19	0.11094	-0.583725	0.14833	0.103512	actin, cytoplasmic 2 [Homo sapiens]	41
347	TUBB4	NP_006078.2	28	33	22	23	0.5788	-0.431	32	2119	0.146725	-0.71645	32	2738.18	2428.59	0.15026	-0.573725	0.210015	0.351813	tubulin beta-4 chain [Homo sapiens]	49
348	NDUFA9	NP_004993.1	5	4	4	4	0.2016	-0.521	5	366.96	0.715542	-0.62645	5	321.87	344.415	0.58585	-0.573725	0.924781	0.129965	NADH dehydrogenase [ubiquinone] 1 alpha subcomplex subunit 9, mitochondrial precursor [Homo sapiens]	42
349	ACO2	NP_001089.1	2	2	0	0	0.0551	-0.721	2	12.87	0.523259	-0.42645	2	19.14	16.005	0.155563	-0.573725	0.545894	0.363028	aconitate hydratase, mitochondrial precursor [Homo sapiens]	85
350	SIGMAR1	NP_005857.1	0	0	0	1	0.0583	-0.841	1	22.17	0	-0.30645	1	25.46	23.815	0	-0.573725	0	0.658824	sigma non-opioid intracellular receptor 1 isoform 1 [Homo sapiens]	25
351	LOC645602	XP_001716698.1	0	1	0	0	0.0459	-0.231	1	20.44	0	-0.91645	1	27.31	23.875	0	-0.573725	0	0.844806	PREDICTED: hypothetical protein [Homo sapiens]	43
352	PNP	NP_000261.2	7	7	5	4	0.3183	-1.311	8	188.78	0.604576	0.16355	8	154.67	171.725	0.505581	-0.573725	0.788115	1.81736	purine nucleoside phosphorylase [Homo sapiens]	32
353	LDHB	NP_001167568.1	7	7	4	6	0.2665	-0.771	8	462.99	0.293449	-0.36645	8	675.42	569.205	0.445477	-0.568725	0.533444	0.502985	L-lactate dehydrogenase B chain [Homo sapiens]	36
354	TCP1	NP_110379.2	7	8	3	3	0.2392	-0.601	10	114.85	0.581859	-0.52645	10	108.55	111.7	0.578697	-0.563725	0.82064	0.0935116	T-complex protein 1 subunit alpha isoform a [Homo sapiens]	60
355	FUT8	NP_835368.1	4	7	2	0	0.2696	-0.281	8	669.68	0.700036	-0.84645	8	158.47	414.075	0.456084	-0.563725	0.835501	0.709271	alpha-(1,6)-fucosyltransferase isoform a [Homo sapiens]	66
356	BRI3BP	NP_542193.3	0	1	1	1	0.0677	1.659	1	14.79	0	-2.78645	1	21.85	18.32	0	-0.563725	0	5.57614	BRI3-binding protein [Homo sapiens]	27
357	PSMB8	NP_004150.1	6	6	6	5	0.239	-0.891	5	600.7	0.263856	-0.22645	6	492.19	546.445	0.322516	-0.558725	0.416697	0.841036	proteasome subunit beta type-8 isoform E1 proprotein [Homo sapiens]	29
358	RASGRP2	NP_722541.1	8	8	6	6	0.2512	-0.481	11	265.63	0.25327	-0.62645	11	328.79	297.21	0.220103	-0.553725	0.335546	0.18574	RAS guanyl-releasing protein 2 [Homo sapiens]	69
359	PSMB4	NP_002787.2	8	9	5	7	0.4848	-0.451	8	547.55	0.307591	-0.65645	9	560.88	554.215	0.236667	-0.553725	0.388103	0.26236	proteasome subunit beta type-4 [Homo sapiens]	29
360	PEBP1	NP_002558.1	0	0	1	0	0.0802	-0.951	1	28.79	0	-0.15645	1	18.22	23.505	0	-0.553725	0	1.01464	phosphatidylethanolamine-binding protein 1 [Homo sapiens]	21
361	ATP6V0D1	NP_004682.2	1	1	1	1	0.037	-0.441	1	30.34	0	-0.66645	1	32.21	31.275	0	-0.553725	0	0.2879	V-type proton ATPase subunit d 1 [Homo sapiens]	40
362	CAPZA1	NP_006126.1	4	5	3	4	0.3077	-1.001	5	103.56	0.326466	-0.10645	5	90.27	96.915	0.442741	-0.553725	0.550091	1.14234	F-actin-capping protein subunit alpha-1 [Homo sapiens]	32
363	G6PD	NP_000393.4	12	8	3	5	0.2807	-0.461	12	336.64	0.467654	-0.63645	12	374.6	355.62	0.259808	-0.548725	0.534977	0.226091	glucose-6-phosphate 1-dehydrogenase isoform a [Homo sapiens]	62
364	PLEK	NP_002655.2	8	10	6	7	0.3629	-0.921	11	482.23	0.397995	-0.17645	11	407.93	445.08	0.316587	-0.548725	0.508554	0.959454	pleckstrin [Homo sapiens]	40
365	NCSTN	NP_056146.1	1	2	3	1	0.0818	-0.431	4	81.08	0.485	-0.66645	4	61.14	71.11	0.12	-0.548725	0.499625	0.303409	nicastrin precursor [Homo sapiens]	78
366	TMEM33	NP_060596.2	1	1	2	1	0.081	-0.151	2	86.54	0.813173	-0.94645	2	113.08	99.81	0.777817	-0.548725	1.12528	1.02505	transmembrane protein 33 [Homo sapiens]	27
367	ARL8A	NP_620150.1	6	7	3	5	0.3548	-0.591	7	319.67	0.668997	-0.49645	7	392.9	356.285	0.366626	-0.543725	0.762871	0.122961	ADP-ribosylation factor-like protein 8A [Homo sapiens]	21
368	GPX1	NP_000572.2	6	4	4	5	0.2759	-0.531	7	183.28	1.115	-0.55645	7	240.88	212.08	0.226779	-0.543725	1.13782	0.0330974	glutathione peroxidase 1 isoform 1 [Homo sapiens]	21
369	ARPC5	NP_005708.1	1	2	0	1	0.1656	-0.511	2	44.94	0.572756	-0.57645	2	61.6	53.27	1.20915	-0.543725	1.33795	0.0851168	actin-related protein 2/3 complex subunit 5 [Homo sapiens]	16
370	CTSC	NP_001805.3	1	2	0	0	0.0756	-0.681	2	20.61	0.473762	-0.40645	2	20.74	20.675	0.190919	-0.543725	0.510784	0.357048	dipeptidyl peptidase 1 isoform a preproprotein [Homo sapiens]	51
371	SCAMP3	NP_443069.1	1	1	1	1	0.0498	-0.711	1	63.13	0	-0.37645	1	71.87	67.5	0	-0.543725	0	0.435078	secretory carrier-associated membrane protein 3 isoform 2 [Homo sapiens]	35
372	TUBB2C	NP_006079.1	32	38	28	27	0.6899	-0.361	38	2119	0.131399	-0.71645	38	2738.18	2428.59	0.144377	-0.538725	0.195219	0.466548	tubulin beta-2C chain [Homo sapiens]	49
373	DNAJC16	NP_056106.1	3	2	1	0	0.0614	-0.761	3	12.62	0.11547	-0.31645	3	9.19	10.905	0.698594	-0.538725	0.708073	0.583497	dnaJ homolog subfamily C member 16 precursor [Homo sapiens]	90
374	GNAI1	NP_002060.4	3	4	4	5	0.2006	-0.561	6	265.53	0.212289	-0.50645	6	292.92	279.225	0.310269	-0.533725	0.375943	0.0722707	guanine nucleotide-binding protein G(i) subunit alpha-1 [Homo sapiens]	40
375	ACSL5	NP_057318.2	7	8	5	4	0.1922	-0.301	9	660.96	0.546667	-0.76645	9	548.73	604.845	0.536667	-0.533725	0.766065	0.616652	long-chain-fatty-acid--CoA ligase 5 isoform a [Homo sapiens]	82
376	ZZEF1	NP_055928.3	3	7	1	0	0.0382	-0.211	8	642.33	1.18794	-0.85645	8	691.67	667	1.3329	-0.533725	1.78544	0.855126	zinc finger ZZ-type and EF-hand domain-containing protein 1 [Homo sapiens]	330
377	TUFM	NP_003312.3	7	6	4	5	0.2418	-0.541	7	373.46	0.468676	-0.52645	7	332.43	352.945	0.944911	-0.533725	1.05476	0.0192766	elongation factor Tu, mitochondrial precursor [Homo sapiens]	49
378	EGF	NP_001954.2	4	4	2	3	0.0812	-0.581	7	43.41	0.32127	-0.48645	7	50.64	47.025	0.173864	-0.533725	0.365298	0.125265	pro-epidermal growth factor precursor [Homo sapiens]	133
379	AKR7L	NP_957704.3	1	1	0	0	0.0453	-0.911	1	17.13	0	-0.15645	1	7.66	12.395	0	-0.533725	0	0.999667	aflatoxin B1 aldehyde reductase member 4 isoform 1 [Homo sapiens]	36
380	ILK	NP_001014794.1	28	30	25	24	0.4336	-0.211	32	1172.85	0.185616	-0.84645	33	1575.42	1374.13	0.172337	-0.528725	0.253285	0.849839	integrin-linked protein kinase [Homo sapiens]	51
381	PLXNB2	NP_036533.2	10	8	8	6	0.0947	-0.181	12	262.06	0.415692	-0.87645	12	263.79	262.925	0.565803	-0.528725	0.702092	0.930082	plexin-B2 precursor [Homo sapiens]	204
382	CCT4	NP_006421.2	4	4	3	2	0.1521	-0.321	5	257.61	0.491935	-0.73645	4	295.08	276.345	0.09	-0.528725	0.5001	0.555615	T-complex protein 1 subunit delta [Homo sapiens]	57
383	FAF2	NP_055428.1	1	1	2	1	0.0607	-0.401	2	60	0.636396	-0.65645	2	41.5	50.75	0.353553	-0.528725	0.728011	0.341634	FAS-associated factor 2 [Homo sapiens]	52
384	CAPN1	NP_005177.2	22	19	17	15	0.3655	-0.511	26	879.29	0.247106	-0.53645	26	902.25	890.77	0.260834	-0.523725	0.3593	0.0343613	calpain-1 catalytic subunit [Homo sapiens]	81
385	ALOX12	NP_000688.2	14	15	11	11	0.2655	-0.341	15	574.81	0.330495	-0.70645	15	564.72	569.765	0.196231	-0.523725	0.384361	0.493412	arachidonate 12-lipoxygenase, 12S-type [Homo sapiens]	75
386	STAT3	NP_644805.1	5	0	0	0	0.1	-0.751	5	91.8	1.33717	-0.29645	5	291.09	191.445	1.91407	-0.523725	2.33489	0.61371	signal transducer and activator of transcription 3 isoform 1 [Homo sapiens]	88
387	AP2A1	NP_055018.2	2	1	0	0	0.0471	1.049	2	28.6	2.10011	-2.09645	2	170.07	99.335	0.480833	-0.523725	2.15445	4.24683	AP-2 complex subunit alpha-1 isoform 1 [Homo sapiens]	107
388	HLA-G	NP_002118.1	2	2	2	2	0.0799	-0.581	2	1094.36	0.827315	-0.45645	2	1015.81	1055.09	0.714178	-0.518725	1.09293	0.169782	HLA class I histocompatibility antigen, alpha chain G precursor [Homo sapiens]	38
389	HECTD3	NP_078878.3	2	2	1	0	0.0476	-1.121	2	18.46	1.69706	0.08355	2	20.96	19.71	0.205061	-0.518725	1.7094	1.642	probable E3 ubiquitin-protein ligase HECTD3 [Homo sapiens]	97
390	VAV1	NP_005419.2	1	1	0	0	0.0118	0.849	1	19.86	0	-1.87645	1	45.18	32.52	0	-0.513725	0	3.75139	proto-oncogene vav [Homo sapiens]	98
391	LMAN2	NP_006807.1	6	6	7	6	0.3596	-0.461	11	1784.32	0.425131	-0.56645	11	1925.63	1854.97	0.443222	-0.513725	0.614151	0.145145	vesicular integral-membrane protein VIP36 precursor [Homo sapiens]	40
392	ARPC3	NP_005710.1	6	6	4	3	0.4157	-0.551	7	264.3	0.457337	-0.47645	7	241.05	252.675	0.445998	-0.513725	0.638805	0.102613	actin-related protein 2/3 complex subunit 3 [Homo sapiens]	20
393	CAPZA2	NP_006127.1	1	2	1	1	0.1014	-0.611	2	64.25	0.120208	-0.41645	2	65.21	64.73	0.615183	-0.513725	0.626817	0.267785	F-actin-capping protein subunit alpha-2 [Homo sapiens]	32
394	CTSW	NP_001326.2	2	3	0	0	0.1516	-0.191	2	57.12	0.388909	-0.83645	2	56.09	56.605	1.06066	-0.513725	1.12971	0.888417	cathepsin W preproprotein [Homo sapiens]	42
395	RHOG	NP_001656.2	2	1	1	1	0.1518	0.389	2	403.73	0.905097	-1.41645	2	427.64	415.685	2.85671	-0.513725	2.99666	2.48508	rho-related GTP-binding protein RhoG precursor [Homo sapiens]	21
396	MTCH2	NP_055157.1	1	2	3	4	0.2046	0.299	4	58.09	0.335	-1.31645	4	64.88	61.485	1.1	-0.508725	1.14988	2.24541	mitochondrial carrier homolog 2 [Homo sapiens]	33
397	ITGB5	NP_002204.2	3	1	4	3	0.1114	-0.671	5	51.12	0.724486	-0.34645	5	58.1	54.61	0.433797	-0.508725	0.844429	0.451111	integrin beta-5 precursor [Homo sapiens]	87
398	UGP2	NP_006750.3	17	15	8	10	0.4272	-0.511	17	656.56	0.242536	-0.49645	16	872.82	764.69	0.1925	-0.503725	0.309645	0.0204246	UTP--glucose-1-phosphate uridylyltransferase isoform a [Homo sapiens]	56
399	ATP8A1	NP_006086.1	9	9	8	9	0.1306	-0.281	12	517.29	0.407032	-0.72645	12	449.25	483.27	0.404145	-0.503725	0.573592	0.625303	probable phospholipid-transporting ATPase IA isoform a [Homo sapiens]	131
400	MTM1	NP_000243.1	2	0	0	0	0.063	-0.631	2	26.26	0.601041	-0.37645	2	24.07	25.165	0.813173	-0.503725	1.01119	0.357326	myotubularin [Homo sapiens]	69
401	GTPBP2	NP_061969.3	1	1	0	0	0.0216	-0.351	1	25.98	0	-0.65645	1	27.75	26.865	0	-0.503725	0	0.428777	GTP-binding protein 2 [Homo sapiens]	65
402	SERPINH1	NP_001226.2	2	1	1	1	0.0622	-0.151	2	16.56	0.989949	-0.84645	2	23.09	19.825	0.544472	-0.498725	1.1298	0.986029	serpin H1 precursor [Homo sapiens]	46
403	COX7A2L	NP_004709.2	1	1	2	1	0.4035	1.079	2	24.13	0.834386	-2.07645	2	31.93	28.03	3.1042	-0.498725	3.21438	4.47389	cytochrome c oxidase subunit 7A-related protein, mitochondrial precursor [Homo sapiens]	12
404	PTGS1	NP_000953.2	30	28	28	28	0.4374	-0.671	35	1864.95	0.194385	-0.31645	34	2102.07	1983.51	0.209228	-0.493725	0.285591	0.507782	prostaglandin G/H synthase 1 isoform 1 precursor [Homo sapiens]	68
405	DHRS7	NP_057113.1	4	4	3	5	0.1888	-0.431	6	237.33	0.396001	-0.55645	6	293.4	265.365	0.326599	-0.493725	0.513306	0.179668	dehydrogenase/reductase SDR family member 7 precursor [Homo sapiens]	38
406	SRPRB	NP_067026.3	2	5	5	6	0.2915	-0.831	6	651.91	1.31864	-0.15645	5	566.36	609.135	0.769207	-0.493725	1.5266	0.966082	signal recognition particle receptor subunit beta [Homo sapiens]	29
407	NDUFA8	NP_055037.1	3	4	4	4	0.3023	-0.891	4	47.19	1.165	-0.09645	4	36.16	41.675	0.425	-0.493725	1.2401	1.13794	NADH dehydrogenase [ubiquinone] 1 alpha subcomplex subunit 8 [Homo sapiens]	20
408	VPS35	NP_060676.2	5	6	1	1	0.1156	-0.731	7	50.24	0.525371	-0.24645	7	41.06	45.65	0.865539	-0.488725	1.01251	0.701066	vacuolar protein sorting-associated protein 35 [Homo sapiens]	91
409	VPS13A	NP_001018048.1	13	10	4	6	0.0714	-0.481	12	198.49	0.193412	-0.49645	12	265.72	232.105	0.204959	-0.488725	0.28181	0.0223537	vacuolar protein sorting-associated protein 13A isoform D [Homo sapiens]	347
410	HSD17B12	NP_057226.1	12	11	10	13	0.4744	-0.341	16	333.61	0.45	-0.63645	16	314.48	324.045	0.275	-0.488725	0.527376	0.427469	estradiol 17-beta-dehydrogenase 12 [Homo sapiens]	34
411	ENPP4	NP_055751.1	1	0	0	0	0.0265	-0.041	1	24.05	0	-0.93645	1	28.81	26.43	0	-0.488725	0	1.29557	ectonucleotide pyrophosphatase/phosphodiesterase family member 4 precursor [Homo sapiens]	51
412	SPTLC2	NP_004854.1	1	0	0	0	0.0267	-0.301	1	10.35	0	-0.66645	1	5.42	7.885	0	-0.483725	0	0.534213	serine palmitoyltransferase 2 [Homo sapiens]	62
413	CD36	NP_001120916.1	16	16	15	16	0.3326	-0.471	20	715.71	0.237023	-0.48645	20	737.98	726.845	0.259384	-0.478725	0.351369	0.0228206	platelet glycoprotein 4 [Homo sapiens]	53
414	AP1B1	NP_663782.2	3	4	1	1	0.1225	0.119	6	109.81	0.910394	-1.06645	6	186.92	148.365	0.212289	-0.473725	0.934817	1.76946	AP-1 complex subunit beta-1 isoform b [Homo sapiens]	103
415	HSD17B4	NP_000405.1	20	19	17	16	0.4307	-0.471	23	1233.75	0.277324	-0.47645	23	867.34	1050.55	0.271069	-0.473725	0.387798	0.00813496	peroxisomal multifunctional enzyme type 2 [Homo sapiens]	79
416	SELP	NP_002996.2	5	6	5	6	0.0916	-0.341	9	308.12	0.583333	-0.60645	9	296.84	302.48	0.476667	-0.473725	0.753319	0.396225	P-selectin precursor [Homo sapiens]	90
417	F2RL3	NP_003941.2	1	1	1	1	0.026	-0.071	1	64.05	0	-0.87645	1	86.6	75.325	0	-0.473725	0	1.20226	proteinase-activated receptor 4 precursor [Homo sapiens]	41
418	PARVB	NP_001003828.1	14	15	11	11	0.4307	-0.491	16	567.17	0.1675	-0.44645	16	423.05	495.11	0.255	-0.468725	0.305092	0.067207	beta-parvin isoform a [Homo sapiens]	45
419	TPI1	NP_001152759.1	2	3	2	3	0.1958	-0.011	3	253.97	0.150111	-0.92645	3	330.8	292.385	0.594671	-0.468725	0.613324	1.38102	triosephosphate isomerase isoform 2 [Homo sapiens]	30
420	PGRMC1	NP_006658.1	4	6	6	4	0.3231	-0.281	7	1033.82	0.151186	-0.64645	7	1286.24	1160.03	0.377964	-0.463725	0.40708	0.557253	membrane-associated progesterone receptor component 1 [Homo sapiens]	21
421	CS	NP_004068.2	3	3	0	0	0.1974	-0.661	4	52.74	0.28	-0.26645	4	55.88	54.31	0.835	-0.463725	0.880696	0.601626	citrate synthase, mitochondrial precursor [Homo sapiens]	51
422	HADH	NP_005318.2	2	1	0	0	0.1465	-0.071	2	35.26	0.226274	-0.84645	2	44.95	40.105	0.643467	-0.458725	0.682092	1.19533	hydroxyacyl-coenzyme A dehydrogenase, mitochondrial precursor [Homo sapiens]	34
423	ABHD12	NP_001035937.1	1	0	0	0	0.0352	-1.301	1	233.75	0	0.38355	1	77.43	155.59	0	-0.458725	0	2.59667	monoacylglycerol lipase ABHD12 isoform a [Homo sapiens]	45
424	SAMM50	NP_056195.3	3	3	4	3	0.1045	-0.411	4	71.76	0.74	-0.50645	4	104.11	87.935	0.875	-0.458725	1.14596	0.147132	sorting and assembly machinery component 50 homolog [Homo sapiens]	51
425	ARMCX3	NP_808817.1	1	1	0	0	0.0343	-0.471	1	38	0	-0.44645	1	21.95	29.975	0	-0.458725	0	0.0378429	armadillo repeat-containing X-linked protein 3 [Homo sapiens]	42
426	LOC100290481	XP_002348153.1	2	2	2	2	0.1288	-0.251	2	513.06	0.190919	-0.65645	2	669.84	591.45	0.46669	-0.453725	0.504232	0.631873	PREDICTED: hypothetical protein XP_002348153 [Homo sapiens]	27
427	ENDOD1	NP_055851.1	14	15	13	14	0.338	-0.151	16	1490.45	0.2425	-0.74645	16	1717.45	1603.95	0.2325	-0.448725	0.33595	0.938318	endonuclease domain-containing 1 protein precursor [Homo sapiens]	54
428	ATL1	NP_056999.2	8	7	7	6	0.2993	-0.061	11	154.15	0.325632	-0.83645	12	400.14	277.145	0.412805	-0.448725	0.52578	1.22196	atlastin-1 isoform a [Homo sapiens]	63
429	AP3D1	NP_003929.4	3	2	0	0	0.0477	-0.671	3	42.12	0.421466	-0.22645	3	95.34	68.73	0.467654	-0.448725	0.62955	0.700528	AP-3 complex subunit delta-1 isoform 2 [Homo sapiens]	130
430	OLA1	NP_037473.3	1	1	1	1	0.0379	-1.311	1	37.28	0	0.41355	1	47.77	42.525	0	-0.448725	0	2.71757	Obg-like ATPase 1 isoform 1 [Homo sapiens]	44
431	TMEM14C	NP_057546.1	0	2	2	1	0.4107	0.739	2	21.7	1.38593	-1.62645	2	85.6	53.65	1.03238	-0.443725	1.72818	3.76951	transmembrane protein 14C [Homo sapiens]	11
432	GPI	NP_000166.2	11	12	8	8	0.3746	-0.371	12	525.48	0.236714	-0.51645	13	484.43	504.955	0.296765	-0.443725	0.379608	0.231785	glucose-6-phosphate isomerase [Homo sapiens]	63
433	PTPRC	NP_002829.2	9	5	1	4	0.1166	-0.421	10	102.84	0.3605	-0.46645	11	107.55	105.195	0.440207	-0.443725	0.568983	0.0724277	receptor-type tyrosine-protein phosphatase C isoform 1 precursor [Homo sapiens]	147
434	ALDH16A1	NP_001138868.1	2	2	1	0	0.0346	0.109	2	192.05	0.289914	-0.99645	2	225.05	208.55	0.0141421	-0.443725	0.290259	1.76161	aldehyde dehydrogenase family 16 member A1 isoform 2 [Homo sapiens]	79
435	KIAA0368	NP_001073867.1	0	1	0	0	0.0059	0.939	1	0.52	0	-1.81645	1	7.76	4.14	0	-0.438725	0	4.44104	proteasome-associated protein ECM29 homolog [Homo sapiens]	223
436	C3orf58	NP_775823.1	1	1	0	0	0.0372	-0.181	1	22.6	0	-0.69645	1	30.73	26.665	0	-0.438725	0	0.830767	Golgi protein GoPro49 isoform a [Homo sapiens]	49
437	IDH2	NP_002159.2	11	13	10	8	0.2854	-0.271	15	345.93	0.170411	-0.60645	15	412.44	379.185	0.172993	-0.438725	0.242831	0.540655	isocitrate dehydrogenase [NADP], mitochondrial precursor [Homo sapiens]	50
438	SLC25A12	NP_003696.2	1	1	1	1	0.0619	-0.281	2	16.76	0.120208	-0.59645	2	14.04	15.4	0.254558	-0.438725	0.281514	0.508421	calcium-binding mitochondrial carrier protein Aralar1 [Homo sapiens]	74
439	PPP1CA	NP_001008709.1	3	3	2	2	0.1085	-0.681	4	97.96	1.135	-0.18645	4	43.84	70.9	0.43	-0.433725	1.21372	0.80627	serine/threonine-protein phosphatase PP1-alpha catalytic subunit isoform 3 [Homo sapiens]	38
440	CLIC4	NP_039234.1	2	2	2	2	0.1502	-0.261	2	720.48	0.523259	-0.60645	2	808.4	764.44	0.509117	-0.433725	0.730068	0.563191	chloride intracellular channel protein 4 [Homo sapiens]	28
441	METTL7A	NP_054752.3	4	4	4	5	0.1803	0.059	5	386.74	0.599266	-0.91645	5	302.14	344.44	0.881011	-0.428725	1.0655	1.60883	methyltransferase-like protein 7A precursor [Homo sapiens]	28
442	SDCBP	NP_001007069.1	0	0	1	0	0.0788	-0.971	1	5.46	0	0.11355	1	4.18	4.82	0	-0.428725	0	1.78878	syntenin-1 isoform 2 [Homo sapiens]	31
443	PSMB9	NP_002791.1	1	1	1	2	0.2648	0.039	4	65.51	0.45	-0.89645	4	93.43	79.47	0.52	-0.428725	0.687677	1.54286	proteasome subunit beta type-9 proprotein [Homo sapiens]	23
444	PSMA4	NP_002780.1	6	6	5	5	0.2605	-0.071	6	112.98	0.200042	-0.77645	6	118.4	115.69	0.485815	-0.423725	0.525389	1.17725	proteasome subunit alpha type-4 isoform 1 [Homo sapiens]	29
445	PRDX5	NP_036226.1	2	1	1	1	0.1028	-0.581	2	67.2	0.212132	-0.26645	2	107.76	87.48	0.438406	-0.423725	0.487032	0.524917	peroxiredoxin-5, mitochondrial isoform a precursor [Homo sapiens]	22
446	PFKL	NP_002617.3	8	6	3	3	0.1628	-0.451	9	712.54	0.61	-0.38645	9	633.37	672.955	1.22333	-0.418725	1.36698	0.109006	6-phosphofructokinase, liver type [Homo sapiens]	84
447	OPA1	NP_570850.2	1	2	2	1	0.0483	-0.271	3	366.22	0.392598	-0.56645	3	338.66	352.44	0.398372	-0.418725	0.559315	0.498931	dynamin-like 120 kDa protein, mitochondrial isoform 8 [Homo sapiens]	117
448	YWHAG	NP_036611.2	5	9	8	8	0.3279	0.369	9	852.96	0.4	-1.19645	9	999.6	926.28	0.876667	-0.413725	0.96361	2.67555	14-3-3 protein gamma [Homo sapiens]	28
449	PDLIM7	NP_005442.2	1	2	3	2	0.0481	-0.151	2	90.46	0.00707107	-0.67645	3	108.85	99.655	0.681273	-0.413725	0.68131	0.898059	PDZ and LIM domain protein 7 isoform 1 [Homo sapiens]	49
450	ST3GAL6	NP_006091.1	2	2	2	2	0.0846	-1.131	2	174.38	1.43543	0.30355	2	106.29	140.335	0.975807	-0.413725	1.7357	2.45182	type 2 lactosamine alpha-2,3-sialyltransferase [Homo sapiens]	38
451	PSMC1	NP_002793.2	2	2	1	2	0.0795	-0.201	2	110.66	0.445477	-0.62645	2	99.47	105.065	0.572756	-0.413725	0.725603	0.727146	26S protease regulatory subunit 4 [Homo sapiens]	49
452	40788	NP_001008491.1	4	4	4	4	0.2078	0.159	4	118.57	0.455	-0.97645	4	107.4	112.985	0.79	-0.408725	0.911661	1.96436	septin-2 [Homo sapiens]	41
453	UQCRC1	NP_003356.2	8	8	8	9	0.2792	-0.391	9	463.66	0.216667	-0.41645	9	440.7	452.18	0.266667	-0.403725	0.343592	0.0445746	cytochrome b-c1 complex subunit 1, mitochondrial precursor [Homo sapiens]	52
454	ANO6	NP_001020527.2	13	13	10	11	0.2066	-0.201	14	584.7	0.251226	-0.59645	13	575.33	580.015	0.21356	-0.398725	0.32973	0.701299	anoctamin-6 isoform a [Homo sapiens]	106
455	BCAP31	NP_001132913.1	10	7	11	9	0.378	-0.041	16	698.93	0.29	-0.75645	15	608.41	653.67	0.449266	-0.398725	0.534734	1.26879	B-cell receptor-associated protein 31 isoform b [Homo sapiens]	27
456	TAP1	NP_000584.2	11	10	6	7	0.2884	-0.171	11	300.73	0.539705	-0.62645	11	322.85	311.79	0.470358	-0.398725	0.715904	0.807704	antigen peptide transporter 1 [Homo sapiens]	87
457	COX4I1	NP_001852.1	6	7	6	7	0.426	-0.351	9	657.16	0.476667	-0.44645	9	233.67	445.415	0.353333	-0.398725	0.593343	0.169273	cytochrome c oxidase subunit 4 isoform 1, mitochondrial precursor [Homo sapiens]	19
458	UQCRFS1	NP_005994.2	2	1	3	3	0.1898	0.259	4	226.51	0.9	-1.05645	4	278.46	252.485	0.725	-0.398725	1.15569	2.33284	cytochrome b-c1 complex subunit Rieske, mitochondrial [Homo sapiens]	29
459	ASPH	NP_004309.2	0	0	0	1	0.0277	0.699	1	4.75	0	-1.49645	1	20.3	12.525	0	-0.398725	0	3.89345	aspartyl/asparaginyl beta-hydroxylase isoform a [Homo sapiens]	85
460	LOC652614	XP_947242.1	4	2	3	3	0.1257	-0.291	4	680.89	0.78	-0.49645	4	808.59	744.74	0.965	-0.393725	1.24082	0.368976	PREDICTED: similar to MHC class I antigen [Homo sapiens]	41
461	ANXA11	NP_001148.1	4	4	3	3	0.101	0.339	4	295.62	0.21	-1.12645	4	347.98	321.8	1.17	-0.393725	1.1887	2.63186	annexin A11 [Homo sapiens]	54
462	ATAD3A	NP_001164007.1	2	1	0	1	0.0651	0.089	2	76.49	0.692965	-0.87645	2	142.67	109.58	0.296985	-0.393725	0.753923	1.73389	ATPase family AAA domain-containing protein 3A isoform 3 [Homo sapiens]	57
463	FERMT3	NP_113659.3	43	43	41	40	0.6109	-0.211	47	2138.92	0.121068	-0.56645	47	2308.31	2223.61	0.125444	-0.388725	0.174338	0.646578	fermitin family homolog 3 short form [Homo sapiens]	75
464	COX5A	NP_004246.2	6	6	7	6	0.58	0.079	8	296.98	0.417193	-0.85645	8	311.27	304.125	0.777817	-0.388725	0.882638	1.70162	cytochrome c oxidase subunit 5A, mitochondrial precursor [Homo sapiens]	16
465	PSMA2	NP_002778.1	6	7	7	7	0.453	-0.141	8	312.83	0.296985	-0.62645	9	868.63	590.73	0.4	-0.383725	0.498197	0.89456	proteasome subunit alpha type-2 [Homo sapiens]	25
466	LRRC32	NP_001122394.1	2	1	3	2	0.1601	-0.141	6	89.72	0.840991	-0.62645	6	126.9	108.31	0.665445	-0.383725	1.07242	0.89456	leucine-rich repeat-containing protein 32 precursor [Homo sapiens]	71
467	RAB31	NP_006859.2	2	2	0	1	0.1795	0.669	2	15.36	0.304056	-1.43645	2	241.67	128.515	1.16673	-0.383725	1.20569	3.8798	ras-related protein Rab-31 [Homo sapiens]	21
468	TAP2	NP_000535.3	9	9	7	8	0.2304	-0.531	11	200.94	0.280406	-0.22645	11	276.27	238.605	0.25327	-0.378725	0.377853	0.568617	antigen peptide transporter 2 isoform 1 [Homo sapiens]	77
469	PCBP1	NP_006187.2	0	2	0	0	0.1236	-0.001	2	133.21	0.898026	-0.75645	2	278.36	205.785	0.487904	-0.378725	1.02201	1.41048	poly(rC)-binding protein 1 [Homo sapiens]	37
470	ACTN2	NP_001094.1	9	6	3	2	0.1253	-0.371	10	1153.39	0.439557	-0.36645	10	1065.18	1109.29	0.531263	-0.368725	0.689529	0.00872557	alpha-actinin-2 [Homo sapiens]	103
471	ILVBL	NP_006835.2	7	6	4	3	0.1946	-0.311	8	890.21	1.13844	-0.41645	8	878.59	884.4	0.357089	-0.363725	1.19313	0.205002	acetolactate synthase-like protein [Homo sapiens]	67
472	SEC11A	NP_055115.1	5	3	2	4	0.3799	0.139	5	73.64	0.371187	-0.86645	5	88.17	80.905	0.478519	-0.363725	0.605607	1.95466	signal peptidase complex catalytic subunit SEC11A [Homo sapiens]	20
473	ABHD13	NP_116248.2	0	1	0	0	0.0356	-0.801	1	5.98	0	0.07355	1	7.62	6.8	0	-0.363725	0	1.70019	abhydrolase domain-containing protein 13 [Homo sapiens]	38
474	CANX	NP_001737.1	27	29	26	23	0.4409	-0.381	31	2102.99	0.156257	-0.33645	33	2164.46	2133.72	0.208893	-0.358725	0.260869	0.0878155	calnexin precursor [Homo sapiens]	67
475	MAN2A2	NP_006113.2	9	8	2	3	0.1826	-0.211	11	681.83	0.771869	-0.50645	11	816.77	749.3	0.80202	-0.358725	1.11311	0.582381	alpha-mannosidase 2x [Homo sapiens]	130
476	ITGA5	NP_002196.2	6	4	3	2	0.1201	-0.711	8	94.34	0.799031	0.00355	6	142.26	118.3	0.183712	-0.353725	0.819878	1.42841	integrin alpha-5 precursor [Homo sapiens]	114
477	ARHGAP1	NP_004299.1	5	5	4	3	0.2027	-0.081	5	241.01	0.308577	-0.62645	5	323.36	282.185	0.321994	-0.353725	0.445982	1.09037	rho GTPase-activating protein 1 [Homo sapiens]	50
478	UQCRB	NP_006285.1	3	2	2	2	0.2973	-0.331	3	120.2	0.548483	-0.37645	3	176.09	148.145	1.42606	-0.353725	1.5279	0.0908559	cytochrome b-c1 complex subunit 7 [Homo sapiens]	13
479	NT5C3	NP_001002010.1	1	2	1	0	0.0744	-0.341	2	20.02	0.0989949	-0.36645	2	25.07	22.545	0.00707107	-0.353725	0.0992472	0.0508753	cytosolic 5'-nucleotidase 3 isoform 1 [Homo sapiens]	37
480	SLC30A6	NP_060434.2	1	1	1	0	0.0347	-0.221	1	18.4	0	-0.48645	1	35.63	27.015	0	-0.353725	0	0.530642	zinc transporter 6 [Homo sapiens]	51
481	ANXA4	NP_001144.1	2	2	2	2	0.1153	-0.261	3	24.09	0.715914	-0.43645	3	23.11	23.6	0.600444	-0.348725	0.93438	0.355759	annexin A4 [Homo sapiens]	36
482	MFSD2B	NP_001073942.1	1	1	1	0	0.0362	-0.241	1	209.71	0	-0.45645	1	210.99	210.35	0	-0.348725	0	0.436866	major facilitator superfamily domain containing 2B [Homo sapiens]	52
483	BRP44	NP_056230.1	1	1	1	1	0.0945	-0.511	1	34.49	0	-0.18645	1	29.03	31.76	0	-0.348725	0	0.658087	brain protein 44 [Homo sapiens]	14
484	SLC44A1	NP_536856.2	8	7	7	7	0.1826	0.489	10	283.96	0.322552	-1.18645	10	335.86	309.91	0.575535	-0.348725	0.659758	3.3973	choline transporter-like protein 1 [Homo sapiens]	73
485	NPTN	NP_059429.1	0	0	1	0	0.0426	-0.691	1	102.99	0	0.00355	1	55.52	79.255	0	-0.343725	0	1.42882	neuroplastin isoform a precursor [Homo sapiens]	31
486	ITGB1	NP_002202.2	23	24	17	21	0.2657	-0.181	29	1699.73	0.321253	-0.50645	29	1449.63	1574.68	0.306397	-0.343725	0.44394	0.669512	integrin beta-1 isoform 1A precursor [Homo sapiens]	88
487	PFKP	NP_002618.1	14	14	12	9	0.2219	-0.301	17	937.57	0.380781	-0.38645	17	1095.45	1016.51	0.412311	-0.343725	0.561243	0.175787	6-phosphofructokinase type C [Homo sapiens]	85
488	GNB4	NP_067642.1	4	4	4	2	0.1118	-0.441	3	235.55	0.023094	-0.23645	4	259.76	247.655	0.28	-0.338725	0.280951	0.427009	guanine nucleotide-binding protein subunit beta-4 [Homo sapiens]	37
489	KRT20	NP_061883.1	1	1	0	1	0.0259	-0.361	1	153.51	0	-0.31645	1	152.09	152.8	0	-0.338725	0	0.0930005	keratin, type I cytoskeletal 20 [Homo sapiens]	48
490	STON2	NP_149095.2	0	1	0	0	0.0276	-1.271	1	22.14	0	0.60355	1	30.45	26.295	0	-0.333725	0	3.97185	stonin-2 [Homo sapiens]	101
491	HK1	NP_000179.2	13	16	11	12	0.2203	-0.221	18	537.72	0.424264	-0.44645	18	403.88	470.8	0.294628	-0.333725	0.516532	0.47769	hexokinase-1 isoform HKI [Homo sapiens]	102
492	SH3BGRL3	NP_112576.1	1	1	0	1	0.2043	-0.231	2	29.66	0.445477	-0.43645	2	30.01	29.835	0.678823	-0.333725	0.811942	0.435314	SH3 domain-binding glutamic acid-rich-like protein 3 [Homo sapiens]	10
493	ESYT1	NP_056107.1	24	22	23	23	0.3614	-0.061	30	982.99	0.211786	-0.60645	31	829.43	906.21	0.229895	-0.333725	0.312578	1.15572	extended synaptotagmin-1 [Homo sapiens]	122
494	NDUFS1	NP_004997.4	7	6	4	3	0.1857	-0.091	8	48.53	0.275772	-0.57645	8	55.52	52.025	0.441942	-0.333725	0.520925	1.02859	NADH-ubiquinone oxidoreductase 75 kDa subunit, mitochondrial precursor [Homo sapiens]	79
495	STOML2	NP_038470.1	4	6	7	6	0.4494	-0.381	10	251.39	0.45853	-0.27645	10	201.83	226.61	0.385798	-0.328725	0.599241	0.224893	stomatin-like protein 2 [Homo sapiens]	38
496	SLC25A5	NP_001143.2	12	8	13	12	0.3658	-0.241	13	601.8	0.238521	-0.40645	14	602.73	602.265	0.272606	-0.323725	0.362225	0.36139	ADP/ATP translocase 2 [Homo sapiens]	32
497	MYLK	NP_444255.3	1	0	0	0	0.0086	-1.151	1	317.07	0	0.50355	1	279.41	298.24	0	-0.323725	0	3.614	myosin light chain kinase, smooth muscle isoform 3A [Homo sapiens]	204
498	PSMA3	NP_002779.1	7	5	5	5	0.2235	-0.651	8	229.24	0.350018	0.01355	8	225.09	227.165	0.399515	-0.318725	0.531154	1.47434	proteasome subunit alpha type-3 isoform 1 [Homo sapiens]	28
499	ECE1	NP_001388.1	12	13	9	12	0.2623	0.269	15	519.21	0.247871	-0.90645	16	655.58	587.395	0.4375	-0.318725	0.502838	2.60779	endothelin-converting enzyme 1 isoform 1 [Homo sapiens]	87
500	TUBB4Q	NP_064424.3	9	10	6	8	0.1959	-0.071	10	1532.93	0.268794	-0.55645	11	1938.52	1735.72	0.307542	-0.313725	0.408451	1.09416	putative tubulin beta-4q chain [Homo sapiens]	48
501	MAN2A1	NP_002363.2	3	4	1	0	0.0559	0.059	4	35.77	1.355	-0.68645	4	82.94	59.355	1.11	-0.313725	1.75161	1.68017	alpha-mannosidase 2 [Homo sapiens]	131
502	ABCC4	NP_005836.2	18	18	9	15	0.2498	-0.051	23	577.79	0.352389	-0.56645	23	469.07	523.43	0.260643	-0.308725	0.438307	1.18059	multidrug resistance-associated protein 4 isoform 1 [Homo sapiens]	149
503	ACAP2	NP_036419.3	1	0	0	0	0.0206	-0.441	1	38.93	0	-0.17645	1	25.95	32.44	0	-0.308725	0	0.605928	arf-GAP with coiled-coil, ANK repeat and PH domain-containing protein 2 [Homo sapiens]	87
504	CA2	NP_000058.1	1	2	1	1	0.1346	-1.411	2	423.51	1.65463	0.79355	2	130.68	277.095	1.32229	-0.308725	2.11808	5.04932	carbonic anhydrase 2 [Homo sapiens]	29
505	PSMC4	NP_006494.1	3	3	0	0	0.1507	-0.281	4	42.22	0.92	-0.32645	4	61.44	51.83	1.47	-0.303725	1.73416	0.105813	26S protease regulatory subunit 6B isoform 1 [Homo sapiens]	47
506	ELOVL7	NP_001098028.1	1	1	1	1	0.0356	-0.171	1	134.17	0	-0.43645	1	114.42	124.295	0	-0.303725	0	0.617998	elongation of very long chain fatty acids protein 7 [Homo sapiens]	33
507	CLN6	NP_060352.1	4	4	2	1	0.1125	-1.081	4	57.07	1.085	0.47355	4	63.85	60.46	0.375	-0.303725	1.14798	3.61917	ceroid-lipofuscinosis neuronal protein 6 [Homo sapiens]	35
508	FLNA	NP_001104026.1	127	140	122	136	0.5803	-0.181	162	3821.14	0.0887812	-0.41645	167	3686.3	3753.72	0.0913111	-0.298725	0.127357	0.55733	filamin-A isoform 2 [Homo sapiens]	280
509	SLC25A11	NP_001158889.1	6	6	5	5	0.2541	-0.381	6	134.83	0.322516	-0.21645	6	120.03	127.43	0.208207	-0.298725	0.383884	0.389503	mitochondrial 2-oxoglutarate/malate carrier protein isoform 2 [Homo sapiens]	32
510	TEX264	NP_057010.1	3	2	2	3	0.1214	-0.681	4	240.5	0.985	0.08355	3	281.55	261.025	0.184752	-0.298725	1.00218	1.80975	testis-expressed sequence 264 protein precursor [Homo sapiens]	34
511	LOC100131294	XP_001717736.1	1	0	2	1	0.0765	-0.191	2	37.81	0.226274	-0.39645	2	31.61	34.71	0.381838	-0.293725	0.443847	0.494596	PREDICTED: similar to hCG24991 [Homo sapiens]	36
512	LGALS3BP	NP_005558.1	1	0	0	0	0.0291	-0.181	1	18.97	0	-0.40645	1	11.5	15.235	0	-0.293725	0	0.542743	galectin-3-binding protein [Homo sapiens]	65
513	ATP2A2	NP_001672.1	33	36	27	33	0.3139	-0.291	37	1284.48	0.146315	-0.28645	37	1230.93	1257.7	0.138095	-0.288725	0.201192	0.0111433	sarcoplasmic/endoplasmic reticulum calcium ATPase 2 isoform 2 [Homo sapiens]	109
514	RAB7A	NP_004628.4	9	10	8	10	0.5845	-0.231	13	831.91	0.249615	-0.33645	13	972.49	902.2	0.305085	-0.283725	0.394189	0.262805	ras-related protein Rab-7a [Homo sapiens]	23
515	ARF1	NP_001019397.1	4	7	5	4	0.5801	-0.291	8	307.03	0.714178	-0.27645	8	288.39	297.71	0.321734	-0.283725	0.783302	0.0362619	ADP-ribosylation factor 1 [Homo sapiens]	20
516	ATP6V1A	NP_001681.2	6	6	1	1	0.1686	-0.131	7	152.22	0.192762	-0.43645	6	74.94	113.58	0.265361	-0.283725	0.327984	0.76125	V-type proton ATPase catalytic subunit A [Homo sapiens]	68
517	CHCHD3	NP_060282.1	2	2	2	1	0.1145	-0.121	2	36.48	0.155563	-0.44645	2	35.41	35.945	2.0294	-0.283725	2.03535	0.811095	coiled-coil-helix-coiled-coil-helix domain-containing protein 3, mitochondrial precursor [Homo sapiens]	26
518	ACTN4	NP_004915.2	11	10	8	7	0.1658	-0.521	12	945.28	0.574464	-0.03645	12	866.45	905.865	0.415692	-0.278725	0.70909	1.22927	alpha-actinin-4 [Homo sapiens]	104
519	GPD2	NP_001076581.2	31	31	30	29	0.5048	-0.261	37	748.3	0.170975	-0.29645	39	1026.15	887.225	0.160128	-0.278725	0.234251	0.0899343	glycerol-3-phosphate dehydrogenase, mitochondrial precursor [Homo sapiens]	80
520	GNAQ	NP_002063.2	15	15	15	14	0.4791	-0.341	20	1333.6	0.31305	-0.21645	18	1115.04	1224.32	0.226274	-0.278725	0.386264	0.315975	guanine nucleotide-binding protein G(q) subunit alpha [Homo sapiens]	42
521	CYB5A	NP_001905.1	1	0	1	1	0.1327	-0.001	1	27.54	0	-0.55645	1	47.94	37.74	0	-0.278725	0	1.40914	cytochrome b5 isoform 2 [Homo sapiens]	11
522	VAPA	NP_919415.2	3	4	1	3	0.1486	-0.121	5	557.28	1.31034	-0.41645	5	726.58	641.93	0.809457	-0.268725	1.54019	0.777429	vesicle-associated membrane protein-associated protein A isoform 2 [Homo sapiens]	27
523	TMED10	NP_006818.3	10	9	12	12	0.3653	-0.141	13	1226.59	0.493683	-0.37645	12	1400.02	1313.3	0.23094	-0.258725	0.545029	0.643495	transmembrane emp24 domain-containing protein 10 precursor [Homo sapiens]	24
524	HSPA1L	NP_005518.3	5	5	3	3	0.1123	-0.411	5	192.16	0.277272	-0.09645	5	140.12	166.14	0.478519	-0.253725	0.553046	0.87662	heat shock 70 kDa protein 1-like [Homo sapiens]	70
525	RDX	NP_002897.1	7	5	7	5	0.084	-0.121	9	343.5	0.643333	-0.38645	9	286.66	315.08	0.716667	-0.253725	0.963062	0.739783	radixin [Homo sapiens]	68
526	GYG1	NP_004121.2	1	1	1	1	0.04	-0.251	1	815.91	0	-0.25645	1	764.39	790.15	0	-0.253725	0	0.0151886	glycogenin-1 [Homo sapiens]	39
527	MFN1	NP_284941.2	1	0	0	0	0.0189	0.509	1	13.77	0	-1.00645	1	11.16	12.465	0	-0.248725	0	4.30831	mitofusin-1 [Homo sapiens]	84
528	TMPPE	NP_001129710.1	1	0	1	1	0.0475	-0.301	1	28.42	0	-0.19645	1	20.25	24.335	0	-0.248725	0	0.297228	transmembrane protein with metallophosphoesterase domain isoform 2 [Homo sapiens]	34
529	ITGB3	NP_000203.2	41	41	42	44	0.349	-0.171	46	6931.79	0.1268	-0.31645	44	6653.81	6792.8	0.120605	-0.243725	0.174996	0.421987	integrin beta-3 precursor [Homo sapiens]	87
530	UQCRC2	NP_003357.2	11	13	13	13	0.426	-0.261	14	1665.94	0.277952	-0.22645	15	1377.32	1521.63	0.268527	-0.243725	0.386476	0.100238	cytochrome b-c1 complex subunit 2, mitochondrial precursor [Homo sapiens]	48
531	COMT	NP_001128634.1	2	3	3	3	0.1439	-0.271	4	52.04	0.565	-0.21645	4	51.94	51.99	0.42	-0.243725	0.704006	0.158263	catechol O-methyltransferase isoform MB-COMT [Homo sapiens]	30
532	EFNB1	NP_004420.1	1	0	1	1	0.0896	-0.591	2	57.48	2.06475	0.10355	2	103.3	80.39	2.38295	-0.243725	3.15304	2.01506	ephrin-B1 precursor [Homo sapiens]	37
533	BCS1L	NP_001073335.1	0	0	1	0	0.0358	0.049	1	7.5	0	-0.53645	1	22.03	14.765	0	-0.243725	0	1.69854	mitochondrial chaperone BCS1 [Homo sapiens]	47
534	ALDOC	NP_005156.1	2	2	1	1	0.0824	-0.371	2	200.14	0.169706	-0.10645	2	222.34	211.24	0.304056	-0.238725	0.34821	0.783601	fructose-bisphosphate aldolase C [Homo sapiens]	39
535	FLOT1	NP_005794.1	9	9	8	8	0.3607	-0.491	9	451.5	0.44	0.01355	10	361.53	406.515	0.553399	-0.238725	0.707001	1.49448	flotillin-1 [Homo sapiens]	47
536	VAMP2	NP_055047.2	1	1	1	1	0.1466	-0.051	1	201.44	0	-0.42645	1	194.98	198.21	0	-0.238725	0	1.11209	vesicle-associated membrane protein 2 [Homo sapiens]	12
537	ATP5O	NP_001688.1	2	3	2	2	0.1972	-0.221	3	69.26	0.23094	-0.25645	3	51.86	60.56	0.473427	-0.238725	0.526751	0.105003	ATP synthase subunit O, mitochondrial precursor [Homo sapiens]	23
538	SQRDL	NP_067022.1	7	7	6	8	0.3067	-0.011	11	1224.71	0.756793	-0.45645	11	980.04	1102.38	0.633174	-0.233725	0.986735	1.34766	sulfide:quinone oxidoreductase, mitochondrial precursor [Homo sapiens]	49
539	XPO7	NP_001093632.1	3	0	0	0	0.0478	-0.941	3	21.32	0.236714	0.47355	3	21.45	21.385	1.90526	-0.233725	1.9199	4.27955	exportin-7 isoform c [Homo sapiens]	123
540	CYCS	NP_061820.1	1	1	0	1	0.1048	-0.501	1	30.13	0	0.03355	1	30.15	30.14	0	-0.233725	0	1.61722	cytochrome c [Homo sapiens]	11
541	GNA14	NP_004288.1	3	5	3	3	0.1099	-0.511	5	235.05	0.657404	0.06355	5	163.57	199.31	0.863122	-0.223725	1.08497	1.81593	guanine nucleotide-binding protein subunit alpha-14 [Homo sapiens]	41
542	ATP5D	NP_001001975.1	1	1	2	0	0.1786	0.089	2	35.95	1.23037	-0.53645	2	25.73	30.84	0.374767	-0.223725	1.28618	1.9768	ATP synthase subunit delta, mitochondrial precursor [Homo sapiens]	17
543	RPN1	NP_002941.1	23	27	25	22	0.5272	-0.121	28	777.13	0.185203	-0.32645	27	1075.16	926.145	0.207846	-0.223725	0.278388	0.649347	dolichyl-diphosphooligosaccharide--protein glycosyltransferase subunit 1 precursor [Homo sapiens]	68
544	LMAN1	NP_005561.1	15	12	9	8	0.2784	-0.101	15	304.71	0.343405	-0.34645	15	264.85	284.78	0.405372	-0.223725	0.531275	0.775771	protein ERGIC-53 precursor [Homo sapiens]	57
545	RTN2	NP_005610.1	4	3	2	3	0.0899	0.029	3	240.96	0.0519615	-0.47645	4	168.94	204.95	0.435	-0.223725	0.438092	1.59753	reticulon-2 isoform A [Homo sapiens]	59
546	RAB4A	NP_004569.2	1	2	3	2	0.1697	-0.351	3	70.08	0.479201	-0.09645	3	61.53	65.805	0.0635085	-0.223725	0.483391	0.804532	ras-related protein Rab-4A [Homo sapiens]	24
547	GNA13	NP_006563.2	12	12	10	13	0.4589	-0.541	15	768.72	0.268527	0.09355	15	593.94	681.33	0.162665	-0.223725	0.313953	2.00556	guanine nucleotide-binding protein subunit alpha-13 [Homo sapiens]	44
548	LASS2	NP_859530.1	5	4	4	4	0.1342	0.239	4	331.05	0.14	-0.67645	5	487.88	409.465	0.903371	-0.218725	0.914155	2.95952	LAG1 longevity assurance homolog 2 [Homo sapiens]	44
549	PSMD13	NP_787128.2	1	2	0	0	0.0661	-0.881	2	17.41	0.417193	0.44355	2	12.51	14.96	1.6617	-0.218725	1.71327	4.28208	26S proteasome non-ATPase regulatory subunit 13 isoform 2 [Homo sapiens]	42
550	LAMP1	NP_005552.3	2	2	2	3	0.0863	0.149	3	126.01	0.635085	-0.58645	3	132.04	129.025	1.31059	-0.218725	1.45635	2.37761	lysosome-associated membrane glycoprotein 1 precursor [Homo sapiens]	44
551	DERL1	NP_077271.1	1	1	1	1	0.0438	-0.601	1	81.3	0	0.17355	1	45.32	63.31	0	-0.213725	0	2.56259	derlin-1 isoform a [Homo sapiens]	28
552	40797	NP_060713.1	1	3	1	1	0.0816	0.729	3	46.82	1.31059	-1.15645	3	48.24	47.53	1.46647	-0.213725	1.96677	6.23799	septin-11 [Homo sapiens]	49
553	BAT5	NP_066983.1	15	14	10	13	0.3047	0.029	16	1078.2	0.245	-0.44645	16	981.67	1029.93	0.2375	-0.208725	0.34122	1.6107	protein BAT5 isoform a [Homo sapiens]	63
554	HBB	NP_000509.1	11	10	11	13	0.6871	-0.241	12	944.23	0.161658	-0.17645	13	1046.58	995.405	0.271803	-0.208725	0.316244	0.218679	hemoglobin subunit beta [Homo sapiens]	15
555	NDUFB10	NP_004539.1	3	0	1	1	0.1686	0.419	3	54.34	0.889119	-0.83645	3	66.87	60.605	0.288675	-0.208725	0.934808	4.25314	NADH dehydrogenase [ubiquinone] 1 beta subcomplex subunit 10 [Homo sapiens]	20
556	PTPRJ	NP_002834.3	17	16	14	18	0.2169	0.189	19	322.44	0.185827	-0.60645	21	417.89	370.165	0.329509	-0.208725	0.378296	2.69478	receptor-type tyrosine-protein phosphatase eta isoform 1 precursor [Homo sapiens]	145
557	A2M	NP_000005.2	42	44	37	40	0.3867	-0.111	48	1291.55	0.158771	-0.28645	46	1747.9	1519.72	0.145968	-0.198725	0.215673	0.624289	alpha-2-macroglobulin precursor [Homo sapiens]	163
558	MGLL	NP_001003794.1	5	5	6	8	0.4224	-0.241	8	194.27	0.36416	-0.15645	8	188.64	191.455	0.155563	-0.198725	0.395996	0.300847	monoglyceride lipase isoform 2 [Homo sapiens]	33
559	FLII	NP_002009.1	2	2	0	0	0.041	-0.251	3	44.69	0.519615	-0.14645	3	32.07	38.38	0.594671	-0.198725	0.789705	0.372012	protein flightless-1 homolog [Homo sapiens]	144
560	SELT	NP_057359.2	3	3	2	2	0.2359	-0.051	3	793.89	0.831384	-0.34645	3	1062.02	927.955	0.415692	-0.198725	0.929516	1.05128	selenoprotein T precursor [Homo sapiens]	22
561	HSDL1	NP_001139523.1	1	1	2	1	0.08	-0.311	2	38.38	0.318198	-0.08645	2	25.64	32.01	1.90212	-0.198725	1.92855	0.798998	inactive hydroxysteroid dehydrogenase-like protein 1 isoform b [Homo sapiens]	30
562	LRRC8D	NP_060573.2	5	5	2	2	0.1049	0.349	6	168.39	0.661362	-0.73645	5	44.4	106.395	0.196774	-0.193725	0.690014	3.96195	leucine-rich repeat-containing protein 8D [Homo sapiens]	98
563	TMEM63A	NP_055513.2	8	7	5	4	0.1289	-0.351	9	293.88	0.436667	-0.03645	9	342.11	317.995	0.676667	-0.193725	0.805329	1.14812	transmembrane protein 63A [Homo sapiens]	92
564	KPNB1	NP_002256.2	3	4	1	1	0.0822	-0.171	5	50.1	1.15381	-0.21645	5	33.8	41.95	0.724486	-0.193725	1.36241	0.165895	importin subunit beta-1 [Homo sapiens]	97
565	ETFDH	NP_004444.2	0	1	1	1	0.034	-0.201	1	260.34	0	-0.18645	1	256.55	258.445	0	-0.193725	0	0.0531083	electron transfer flavoprotein-ubiquinone oxidoreductase, mitochondrial precursor [Homo sapiens]	68
566	CD40LG	NP_000065.1	1	2	0	1	0.1073	-0.101	2	29.23	0.445477	-0.27645	2	28.41	28.82	0.381838	-0.188725	0.586728	0.657369	CD40 ligand [Homo sapiens]	29
567	NAP1L1	NP_631946.1	4	4	2	2	0.1432	1.039	5	52.12	0.746847	-1.40645	4	99.85	75.985	0.33	-0.183725	0.816505	9.41186	nucleosome assembly protein 1-like 1 [Homo sapiens]	45
568	TBXAS1	NP_001124438.1	33	26	24	23	0.3933	-0.131	32	2523.3	0.205061	-0.23645	31	2406.48	2464.89	0.129316	-0.183725	0.242431	0.405848	thromboxane-A synthase isoform 1 [Homo sapiens]	60
569	DDOST	NP_005207.2	13	12	11	11	0.4715	-0.061	13	785.73	0.16641	-0.30645	13	792.78	789.255	0.271803	-0.183725	0.318699	0.944669	dolichyl-diphosphooligosaccharide--protein glycosyltransferase 48 kDa subunit precursor [Homo sapiens]	50
570	ME2	NP_002387.1	4	5	3	2	0.125	-0.381	5	96.61	0.339882	0.01355	5	161.02	128.815	0.505351	-0.183725	0.609016	1.51851	NAD-dependent malic enzyme, mitochondrial isoform 1 precursor [Homo sapiens]	65
571	DNAJB11	NP_057390.1	3	2	0	1	0.1369	-0.201	2	26.09	1.24451	-0.16645	2	33.61	29.85	0.0565685	-0.183725	1.24579	0.132973	dnaJ homolog subfamily B member 11 precursor [Homo sapiens]	40
572	NOMO1	NP_055102.3	8	3	5	4	0.1432	-0.081	12	54.37	0.857365	-0.28645	12	36.76	45.565	0.643746	-0.183725	1.07214	0.79072	nodal modulator 3 precursor [Homo sapiens]	134
573	NDUFS3	NP_004542.1	4	4	1	1	0.2121	-0.011	4	126.3	0.185	-0.34645	4	207.18	166.74	0.41	-0.178725	0.449806	1.32717	NADH dehydrogenase [ubiquinone] iron-sulfur protein 3, mitochondrial precursor [Homo sapiens]	30
574	PSMC3	NP_002795.2	3	4	3	3	0.139	-0.211	4	205.79	0.39	-0.14645	4	171.13	188.46	0.325	-0.178725	0.507666	0.255385	26S protease regulatory subunit 6A [Homo sapiens]	49
575	IMMT	NP_001093640.1	17	16	13	13	0.3722	-0.021	19	384.59	0.351006	-0.32645	18	720.41	552.5	0.377124	-0.173725	0.515197	1.24326	mitochondrial inner membrane protein isoform 3 [Homo sapiens]	82
576	SLC2A3	NP_008862.1	12	13	13	14	0.1794	-0.311	14	1611.31	0.232517	-0.03645	14	1525.63	1568.47	0.181738	-0.173725	0.295115	1.11749	solute carrier family 2, facilitated glucose transporter member 3 [Homo sapiens]	53
577	TMED4	NP_872353.2	3	4	3	5	0.2599	-0.591	6	137.68	0.424578	0.24355	6	61.5	99.59	0.220454	-0.173725	0.4784	3.39684	transmembrane emp24 domain-containing protein 4 precursor [Homo sapiens]	25
578	C17orf62	NP_001093878.1	2	3	2	3	0.185	-0.621	3	341.69	0.739008	0.28355	3	368.79	355.24	0.536936	-0.168725	0.913473	3.79086	hypothetical protein LOC79415 isoform b [Homo sapiens]	19
579	GNAI3	NP_006487.1	4	4	3	5	0.1638	-0.221	5	265.53	0.152053	-0.11645	5	266.47	266	0.111803	-0.168725	0.188733	0.438157	guanine nucleotide-binding protein G(k) subunit alpha [Homo sapiens]	40
580	INPP5A	NP_005530.3	2	3	3	3	0.1383	-0.401	3	137.44	0.363731	0.07355	3	118.64	128.04	0.617765	-0.163725	0.716891	2.04952	type I inositol-1,4,5-trisphosphate 5-phosphatase [Homo sapiens]	47
581	PSMD7	NP_002802.2	1	1	1	1	0.0525	-0.151	1	133.92	0	-0.17645	1	57.63	95.775	0	-0.163725	0	0.109915	26S proteasome non-ATPase regulatory subunit 7 [Homo sapiens]	37
582	NDUFS8	NP_002487.1	1	1	1	1	0.0429	0.899	1	14.65	0	-1.22645	1	21.32	17.985	0	-0.163725	0	9.17954	NADH dehydrogenase [ubiquinone] iron-sulfur protein 8, mitochondrial precursor [Homo sapiens]	23
583	PGAM2	NP_000281.2	0	0	1	1	0.0435	-0.601	1	247.91	0	0.28355	1	443.98	345.945	0	-0.158725	0	3.9406	phosphoglycerate mutase 2 [Homo sapiens]	28
584	MSN	NP_002435.1	14	13	11	9	0.2808	-0.291	20	470.5	0.275036	-0.02645	20	391.86	431.18	0.281745	-0.158725	0.393732	1.17855	moesin [Homo sapiens]	67
585	ESYT2	NP_065779.1	11	13	13	14	0.2228	-0.171	14	420.08	0.227172	-0.13645	14	300.32	360.2	0.163029	-0.153725	0.279617	0.158924	family with sequence similarity 62 (C2 domain containing) member B [Homo sapiens]	98
586	ERBB2IP	NP_001006600.1	7	6	5	6	0.0945	-0.431	8	259.28	0.6965	0.12355	8	279.76	269.52	0.392444	-0.153725	0.799453	2.55083	protein LAP2 isoform 7 [Homo sapiens]	145
587	CCDC47	NP_064583.2	2	2	1	3	0.1532	-0.441	5	66.64	0.456158	0.13355	4	176.59	121.615	0.495	-0.153725	0.673131	2.64282	coiled-coil domain-containing protein 47 precursor [Homo sapiens]	55
588	ARL8B	NP_060654.1	8	9	4	7	0.4032	0.069	8	315.16	0.254558	-0.36645	9	430.69	372.925	0.283333	-0.148725	0.380891	2.07033	ADP-ribosylation factor-like protein 8B [Homo sapiens]	21
589	IMMT	NP_006830.2	16	15	14	14	0.3813	-0.021	19	384.59	0.351006	-0.27645	18	720.41	552.5	0.374767	-0.148725	0.513474	1.21453	mitochondrial inner membrane protein isoform 1 [Homo sapiens]	83
590	MGST3	NP_004519.1	1	1	1	1	0.0855	0.259	1	27.7	0	-0.55645	1	27.8	27.75	0	-0.148725	0	3.87702	microsomal glutathione S-transferase 3 [Homo sapiens]	16
591	MAN1A1	NP_005898.2	0	1	1	0	0.0214	-1.121	1	45.63	0	0.82355	1	19.99	32.81	0	-0.148725	0	9.24528	mannosyl-oligosaccharide 1,2-alpha-mannosidase IA [Homo sapiens]	72
592	PTPLAD2	NP_001010915.2	5	4	6	5	0.1034	0.359	6	60	0.387836	-0.64645	5	70.31	65.155	0.2728	-0.143725	0.474169	4.94667	protein tyrosine phosphatase-like protein PTPLAD2 [Homo sapiens]	27
593	DPM1	NP_003850.1	3	4	3	2	0.2346	0.299	4	45.43	0.43	-0.58645	4	44.35	44.89	0.445	-0.143725	0.618809	4.35629	dolichol-phosphate mannosyltransferase [Homo sapiens]	29
594	HYOU1	NP_006380.1	3	1	0	0	0.0651	-0.431	3	30.41	2.17084	0.14355	3	19.89	25.15	1.5242	-0.143725	2.6525	2.82671	hypoxia up-regulated protein 1 precursor [Homo sapiens]	111
595	YWHAE	NP_006752.1	8	8	10	10	0.4157	-0.311	13	717.07	0.235748	0.03355	13	671.69	694.38	0.216333	-0.138725	0.319964	1.75623	14-3-3 protein epsilon [Homo sapiens]	29
596	RALA	NP_005393.2	4	4	3	4	0.2282	0.009	4	119.37	0.135	-0.28645	4	145.16	132.265	0.15	-0.138725	0.201804	1.50596	ras-related protein Ral-A precursor [Homo sapiens]	23
597	RAB21	NP_055814.1	5	5	3	5	0.2756	-0.151	6	190.75	0.579713	-0.12645	6	158.72	174.735	0.424578	-0.138725	0.718563	0.125136	ras-related protein Rab-21 [Homo sapiens]	24
598	PLXDC2	NP_116201.7	4	4	2	2	0.1134	0.339	3	307.33	0.0635085	-0.61645	4	405.88	356.605	0.74	-0.138725	0.74272	4.8701	plexin domain-containing protein 2 precursor [Homo sapiens]	59
599	VDAC3	NP_001129166.1	7	8	12	10	0.4507	-0.301	14	980.2	0.352785	0.04355	12	844.42	912.31	0.173205	-0.128725	0.39301	1.89267	voltage-dependent anion-selective channel protein 3 isoform a [Homo sapiens]	30
600	KRTCAP2	NP_776251.1	1	1	1	1	0.1049	0.329	1	34.63	0	-0.58645	1	39.8	37.215	0	-0.128725	0	5.02871	keratinocyte-associated protein 2 [Homo sapiens]	17
601	ANXA5	NP_001145.1	10	6	5	9	0.4125	-0.001	11	759.37	0.575887	-0.24645	8	716.54	737.955	0.130815	-0.123725	0.590557	1.40278	annexin A5 [Homo sapiens]	35
602	CAPNS1	NP_001003962.1	2	2	0	1	0.1343	0.019	2	137	0.799031	-0.26645	2	134.74	135.87	0.00707107	-0.123725	0.799062	1.63139	calpain small subunit 1 [Homo sapiens]	28
603	ACACA	NP_942135.1	0	1	0	0	0.0062	-1.011	1	11.62	0	0.76355	1	12.54	12.08	0	-0.123725	0	10.1418	acetyl-CoA carboxylase 1 isoform 4 [Homo sapiens]	257
604	SLC3A2	NP_001012680.1	2	2	1	2	0.0412	-0.081	2	52.01	1.11723	-0.15645	2	75.53	63.77	0.608112	-0.118725	1.27201	0.449368	4F2 cell-surface antigen heavy chain isoform b [Homo sapiens]	68
605	PECAM1	NP_000433.3	17	17	17	18	0.2913	0.109	21	2562.22	0.316416	-0.32645	21	2787.3	2674.76	0.209489	-0.108725	0.37948	2.832	platelet/endothelial cell adhesion molecule precursor [Homo sapiens]	82
606	TMEM40	NP_060776.2	1	3	2	3	0.1245	-0.161	3	375.82	0.0750555	-0.05645	3	397.23	386.525	0.300222	-0.108725	0.309462	0.679954	transmembrane protein 40 [Homo sapiens]	25
607	TPM4	NP_001138632.1	2	2	2	2	0.0704	-0.871	2	122.17	0.912168	0.66355	2	49.14	85.655	0.502046	-0.103725	1.0412	10.4612	tropomyosin alpha-4 chain isoform 1 [Homo sapiens]	32
608	RAB30	NP_055303.2	0	0	1	1	0.0837	-0.001	1	16.28	0	-0.20645	1	19.87	18.075	0	-0.103725	0	1.40058	ras-related protein Rab-30 [Homo sapiens]	23
609	SDHA	NP_004159.2	1	1	0	0	0.0211	0.139	1	105.02	0	-0.34645	1	179.69	142.355	0	-0.103725	0	3.30938	succinate dehydrogenase [ubiquinone] flavoprotein subunit, mitochondrial precursor [Homo sapiens]	72
610	MGST2	NP_002404.1	1	2	2	2	0.0952	0.139	2	447.44	0.763675	-0.33645	2	440.9	444.17	0.827315	-0.098725	1.1259	3.40536	microsomal glutathione S-transferase 2 [Homo sapiens]	16
611	TMX1	NP_110382.3	3	3	2	4	0.1893	-0.251	7	270.59	0.359066	0.06355	7	197.58	234.085	0.445998	-0.093725	0.572576	2.37312	thioredoxin-related transmembrane protein 1 precursor [Homo sapiens]	31
612	CD84	NP_003865.1	6	7	6	5	0.2622	-0.291	8	499.82	0.251023	0.10355	8	396.08	447.95	0.357089	-0.093725	0.436492	2.97668	SLAM family member 5 [Homo sapiens]	36
613	NSF	NP_006169.2	2	2	0	1	0.0349	0.489	2	30.42	0.289914	-0.67645	2	43.18	36.8	0.473762	-0.093725	0.555428	8.79272	vesicle-fusing ATPase [Homo sapiens]	82
614	MYO9B	NP_004136.2	1	1	0	0	0.0121	-1.421	1	12.65	0	1.24355	1	23.8	18.225	0	-0.088725	0	21.2355	myosin-IXb isoform 1 [Homo sapiens]	243
615	APOA1	NP_000030.1	6	7	6	5	0.2884	0.329	7	298.54	0.188982	-0.50645	7	308.47	303.505	0.544269	-0.088725	0.576145	6.65824	apolipoprotein A-I preproprotein [Homo sapiens]	30
616	DNAJC11	NP_060668.2	0	1	2	2	0.0572	-1.051	2	33.14	0.374767	0.87355	2	24.2	28.67	1.3435	-0.088725	1.39479	15.338	dnaJ homolog subfamily C member 11 [Homo sapiens]	63
617	MLEC	NP_055545.1	6	7	5	7	0.3219	-0.061	7	262.53	0.374185	-0.11645	7	312.75	287.64	0.351507	-0.088725	0.513392	0.441917	malectin precursor [Homo sapiens]	32
618	ATP5C1	NP_005165.1	3	3	3	4	0.1448	-0.921	4	226.33	0.415	0.75355	3	147.3	186.815	0.0866025	-0.083725	0.42394	14.1426	ATP synthase subunit gamma, mitochondrial isoform H (heart) precursor [Homo sapiens]	32
619	GSTO1	NP_004823.1	2	2	2	2	0.0788	0.029	2	57.3	0.445477	-0.19645	2	70.92	64.11	0.487904	-0.083725	0.660681	1.90406	glutathione S-transferase omega-1 [Homo sapiens]	27
620	TST	NP_003303.2	4	5	3	3	0.303	-0.571	5	614.22	0.308577	0.41355	6	95.03	354.625	0.64095	-0.078725	0.711363	8.84321	thiosulfate sulfurtransferase [Homo sapiens]	33
621	PCYOX1L	NP_076933.3	8	7	5	4	0.2267	0.479	8	221.22	0.749533	-0.63645	8	456.51	338.865	0.420729	-0.078725	0.859542	10.019	prenylcysteine oxidase-like precursor [Homo sapiens]	54
622	SLC18A2	NP_003045.2	1	1	1	1	0.0331	0.419	1	20.16	0	-0.57645	1	36.63	28.395	0	-0.078725	0	8.94112	synaptic vesicular amine transporter [Homo sapiens]	55
623	RAB2A	NP_002856.1	5	5	5	5	0.3868	-0.181	6	397.08	0.359258	0.03355	6	397.23	397.155	0.298021	-0.073725	0.46678	2.05778	ras-related protein Rab-2A [Homo sapiens]	23
624	JAGN1	NP_115881.3	1	0	1	1	0.071	-0.261	2	58.49	0.374767	0.11355	2	51.74	55.115	0.417193	-0.073725	0.560803	3.59236	protein jagunal homolog 1 [Homo sapiens]	21
625	CD47	NP_001020250.1	1	1	1	1	0.0256	-0.081	1	636.62	0	-0.06645	1	614.39	625.505	0	-0.073725	0	0.139551	leukocyte surface antigen CD47 isoform 3 precursor [Homo sapiens]	33
626	ECH1	NP_001389.2	0	1	0	1	0.0854	1.219	2	4.8	0.00707107	-1.35645	2	16.21	10.505	2.77893	-0.068725	2.77894	26.4986	delta(3,5)-Delta(2,4)-dienoyl-CoA isomerase, mitochondrial precursor [Homo sapiens]	35
627	LRRC59	NP_060979.2	6	6	5	6	0.2801	-0.061	7	316.57	0.173864	-0.07645	7	417.99	367.28	0.389303	-0.068725	0.426363	0.158964	leucine-rich repeat-containing protein 59 [Homo sapiens]	34
628	ICAM2	NP_001093259.1	6	5	4	5	0.2509	-0.191	6	676.88	0.840991	0.05355	6	314.65	495.765	0.681775	-0.068725	1.08263	2.51616	intercellular adhesion molecule 2 precursor [Homo sapiens]	30
629	FERMT2	NP_001128472.1	4	3	1	1	0.0758	-0.361	4	368.15	0.445	0.22355	4	345.24	356.695	1.17	-0.068725	1.25177	6.01439	fermitin family homolog 2 isoform 3 [Homo sapiens]	72
630	UBA7	NP_003326.2	1	1	0	0	0.0504	-0.471	2	22.15	0.113137	0.33355	2	15.83	18.99	0.806102	-0.068725	0.814002	8.27796	ubiquitin-like modifier-activating enzyme 7 [Homo sapiens]	111
631	RAP2B	NP_002877.2	8	8	5	9	0.6612	0.049	12	1136.02	0.303109	-0.18645	11	1092.79	1114.4	0.382919	-0.068725	0.488367	2.42253	ras-related protein Rap-2b precursor [Homo sapiens]	20
632	TMEM55A	NP_061180.1	1	1	2	3	0.1751	-0.691	3	71.51	0.121244	0.56355	4	71.96	71.735	0.885	-0.063725	0.893266	13.9208	transmembrane protein 55A [Homo sapiens]	28
633	CCT6A	NP_001753.1	3	3	1	1	0.1243	-0.001	4	35.56	0.405	-0.12645	4	40.66	38.11	0.705	-0.063725	0.81305	1.39202	T-complex protein 1 subunit zeta isoform a [Homo sapiens]	57
634	VAMP7	NP_005629.1	1	1	1	1	0.0409	0.389	1	66.56	0	-0.51645	1	84.15	75.355	0	-0.063725	0	10.0471	vesicle-associated membrane protein 7 isoform 1 [Homo sapiens]	24
635	MFSD10	NP_001139541.1	1	1	1	0	0.0286	-0.211	1	12.45	0	0.08355	1	4.98	8.715	0	-0.063725	0	3.26839	major facilitator superfamily domain-containing protein 10 [Homo sapiens]	48
636	PPP2R1A	NP_055040.2	1	2	1	0	0.0611	1.569	2	71.56	1.59806	-1.69645	2	66.46	69.01	0.176777	-0.063725	1.60781	36.2342	serine/threonine-protein phosphatase 2A 65 kDa regulatory subunit A alpha isoform [Homo sapiens]	65
637	SLC6A6	NP_003034.2	1	1	1	0	0.0274	0.559	1	279.51	0	-0.67645	1	20.95	150.23	0	-0.058725	0	14.876	sodium- and chloride-dependent taurine transporter isoform a [Homo sapiens]	69
638	PGD	NP_002622.2	2	2	0	0	0.0559	1.169	2	48.64	1.98697	-1.28645	2	64.93	56.785	1.06773	-0.058725	2.25568	29.566	6-phosphogluconate dehydrogenase, decarboxylating [Homo sapiens]	53
639	ITFG3	NP_114428.1	4	4	4	4	0.1322	0.029	6	67.34	0.734847	-0.13645	6	32.42	49.88	0.277609	-0.053725	0.785536	2.17759	protein ITFG3 [Homo sapiens]	59
640	TPST2	NP_001008566.1	5	4	4	4	0.1777	-0.041	6	533.86	0.465403	-0.06645	6	531.53	532.695	0.404166	-0.053725	0.616401	0.334963	protein-tyrosine sulfotransferase 2 [Homo sapiens]	41
641	CAD	NP_004332.2	4	0	1	1	0.0346	0.529	4	24.45	0.97	-0.62645	4	29.2	26.825	1.02	-0.048725	1.40759	16.7681	CAD protein [Homo sapiens]	242
642	RTN4	NP_722550.1	14	14	15	15	0.496	0.139	20	1172.24	0.183358	-0.23645	20	1396.88	1284.56	0.26162	-0.048725	0.319476	5.4486	reticulon-4 isoform B [Homo sapiens]	40
643	LETM1	NP_036450.1	2	1	2	2	0.0798	0.129	3	36.26	0.866025	-0.22645	3	39.78	38.02	0.704367	-0.048725	1.1163	5.15836	LETM1 and EF-hand domain-containing protein 1, mitochondrial precursor [Homo sapiens]	83
644	CISD2	NP_001008389.1	4	4	3	4	0.2667	-0.621	4	853.22	0.515	0.52355	3	829.4	841.31	0.300222	-0.048725	0.596119	16.6099	CDGSH iron sulfur domain-containing protein 2 [Homo sapiens]	15
645	SYNJ2BP	NP_060843.2	1	1	1	1	0.0828	0.179	1	21.34	0	-0.27645	1	27.09	24.215	0	-0.048725	0	6.60958	synaptojanin-2-binding protein [Homo sapiens]	15
646	RPN2	NP_002942.2	24	22	21	22	0.5452	-0.151	26	776.16	0.239262	0.06355	26	1023.43	899.795	0.182388	-0.043725	0.300851	3.46963	dolichyl-diphosphooligosaccharide--protein glycosyltransferase subunit 2 isoform 1 precursor [Homo sapiens]	69
647	MTDH	NP_848927.2	1	0	1	1	0.0275	-0.501	1	21.42	0	0.41355	1	18.02	19.72	0	-0.043725	0	14.7898	protein LYRIC [Homo sapiens]	63
648	RSU1	NP_036557.1	8	7	10	12	0.5848	0.009	15	698.45	0.38988	-0.09645	15	724.09	711.27	0.446684	-0.043725	0.592902	1.7053	ras suppressor protein 1 isoform 1 [Homo sapiens]	31
649	SLC4A1	NP_000333.1	4	3	6	5	0.1284	-0.121	8	58.71	0.328805	0.03355	8	65.83	62.27	0.275772	-0.043725	0.429142	2.49933	band 3 anion transport protein [Homo sapiens]	101
650	PFN1	NP_005013.1	4	4	5	5	0.4429	-0.141	5	187.37	0.563489	0.05355	5	162.02	174.695	0.232551	-0.043725	0.60959	3.1462	profilin-1 [Homo sapiens]	15
651	HLA-A	NP_002107.3	14	12	15	16	0.4356	-0.331	17	1782.53	0.417161	0.24355	17	2141.77	1962.15	0.232834	-0.043725	0.47774	9.29144	HLA class I histocompatibility antigen, A-1 alpha chain precursor [Homo sapiens]	40
652	RHOA	NP_001655.1	2	2	3	4	0.3005	0.059	4	271.25	0.615	-0.13645	4	231.91	251.58	0.805	-0.038725	1.01304	3.56886	transforming protein RhoA precursor [Homo sapiens]	21
653	UBA52	NP_003324.1	2	2	2	2	0.1953	-0.161	2	455.72	0.106066	0.08355	2	523.74	489.73	0.714178	-0.038725	0.722011	4.46541	ubiquitin and ribosomal protein L40 precursor [Homo sapiens]	14
654	SLC25A6	NP_001627.2	8	6	7	8	0.2617	0.109	10	601.8	0.189737	-0.17645	10	602.73	602.265	0.234009	-0.033725	0.301264	5.98499	ADP/ATP translocase 3 [Homo sapiens]	32
655	TIMM50	NP_001001563.1	1	1	1	1	0.0373	0.259	1	508.07	0	-0.32645	1	502.27	505.17	0	-0.033725	0	12.275	mitochondrial import inner membrane translocase subunit TIM50 [Homo sapiens]	50
656	ARF6	NP_001654.1	2	3	1	1	0.2686	-0.201	3	22.59	0.392598	0.14355	3	25.9	24.245	0.508068	-0.028725	0.64208	8.48159	ADP-ribosylation factor 6 [Homo sapiens]	20
657	FLOT2	NP_004466.2	9	7	6	6	0.285	-0.051	10	629.44	0.344688	-0.00645	10	981.54	805.49	0.496478	-0.028725	0.604401	1.09666	flotillin-2 [Homo sapiens]	47
658	RALB	NP_002872.1	6	7	6	7	0.2864	0.039	6	200.43	0.167382	-0.09645	6	223.08	211.755	0.187794	-0.028725	0.251562	3.33429	ras-related protein Ral-B precursor [Homo sapiens]	23
659	RTN4	NP_008939.1	6	7	7	7	0.3065	0.299	8	1164.23	0.360624	-0.34645	8	1362.24	1263.24	0.374767	-0.023725	0.520096	19.2372	reticulon-4 isoform C [Homo sapiens]	22
660	PANX1	NP_056183.2	1	3	1	2	0.1291	-0.601	3	46.46	0.710141	0.55355	3	45.79	46.125	0.479201	-0.023725	0.856699	34.4105	pannexin-1 [Homo sapiens]	48
661	PSME2	NP_002809.2	1	1	0	0	0.0669	-0.551	1	14.97	0	0.50355	1	8.95	11.96	0	-0.023725	0	31.4301	proteasome activator complex subunit 2 [Homo sapiens]	27
662	HSP90AB1	NP_031381.2	3	1	1	0	0.0539	0.639	3	166.98	1.40296	-0.67645	3	221.31	194.145	0.640859	-0.018725	1.5424	49.675	heat shock protein HSP 90-beta [Homo sapiens]	83
663	40791	NP_002679.2	1	1	1	1	0.0379	0.689	1	11.42	0	-0.72645	1	18.06	14.74	0	-0.018725	0	53.4512	septin-5 [Homo sapiens]	42
664	HSD17B10	NP_004484.1	3	3	3	2	0.3295	0.049	5	37.43	0.393548	-0.08645	5	54.4	45.915	0.474046	-0.018725	0.616117	5.11496	3-hydroxyacyl-CoA dehydrogenase type-2 isoform 1 [Homo sapiens]	26
665	ITGA2	NP_002194.2	23	23	18	22	0.3006	-0.151	28	709.07	0.270245	0.12355	27	666.93	688	0.217469	-0.013725	0.346879	14.1447	integrin alpha-2 precursor [Homo sapiens]	129
666	PTPLAD1	NP_057479.2	5	5	5	5	0.2155	0.239	4	259.01	0.1	-0.26645	5	431.75	345.38	0.724486	-0.013725	0.731355	26.0406	protein tyrosine phosphatase-like protein PTPLAD1 [Homo sapiens]	43
667	LIMS1	NP_004978.2	2	2	3	4	0.0954	-0.331	4	614.72	0.12	0.30355	4	552.12	583.42	0.505	-0.013725	0.519062	32.6918	LIM and senescent cell antigen-like-containing domain protein 1 [Homo sapiens]	37
668	ITGAV	NP_001138471.1	1	2	2	1	0.0269	0.569	2	30.1	0.0636396	-0.59645	2	35.74	32.92	0.53033	-0.013725	0.534135	60.0435	integrin alpha-V isoform 2 [Homo sapiens]	111
669	SFXN3	NP_112233.2	7	6	7	8	0.4031	0.039	9	227.18	0.45	-0.05645	9	209.74	218.46	0.2	-0.008725	0.492443	7.73563	sideroflexin-3 [Homo sapiens]	35
670	ATP5F1	NP_001679.2	9	10	13	11	0.4922	-0.101	14	477.64	0.475725	0.09355	13	442.81	460.225	0.316179	-0.003725	0.571212	36.9309	ATP synthase subunit b, mitochondrial precursor [Homo sapiens]	28
671	FIS1	NP_057152.2	0	1	1	1	0.0724	1.089	1	19.11	0	-1.09645	1	57.23	38.17	0	-0.003725	0	414.858	mitochondrial fission 1 protein [Homo sapiens]	16
672	LDHA	NP_001158888.1	3	2	1	2	0.2241	-0.051	4	52.42	0.35	0.06355	4	45.25	48.835	0.365	0.006275	0.505693	12.9082	L-lactate dehydrogenase A chain isoform 5 [Homo sapiens]	26
673	PCMT1	NP_005380.2	0	1	0	0	0.0667	0.339	1	16.97	0	-0.32645	1	20.48	18.725	0	0.006275	0	74.9871	protein-L-isoaspartate(D-aspartate) O-methyltransferase [Homo sapiens]	30
674	TMBIM1	NP_071435.2	2	2	1	1	0.0482	-0.601	2	111.48	0.183848	0.61355	2	94.15	102.815	0.410122	0.006275	0.449444	136.863	transmembrane BAX inhibitor motif-containing protein 1 [Homo sapiens]	34
675	OCIAD1	NP_001161726.1	1	1	2	2	0.188	0.779	2	21.05	0.311127	-0.74645	2	46.96	34.005	0.233345	0.016275	0.388909	66.2769	OCIA domain-containing protein 1 isoform 4 [Homo sapiens]	28
676	VPS26B	NP_443107.1	1	0	0	0	0.0387	-0.161	1	13.35	0	0.19355	1	14.34	13.845	0	0.016275	0	15.4043	vacuolar protein sorting-associated protein 26B [Homo sapiens]	39
677	ATL3	NP_056274.3	14	14	15	17	0.5379	0.179	20	338.42	0.366715	-0.14645	20	369.63	354.025	0.196774	0.016275	0.416173	14.14	atlastin-3 [Homo sapiens]	60
678	LAT	NP_001014988.1	2	1	1	1	0.2241	0.039	2	20.87	0.678823	-0.00645	2	20	20.435	0.940452	0.016275	1.15985	1.97469	linker for activation of T-cells family member 1 isoform c [Homo sapiens]	24
679	PDIA5	NP_006801.1	0	2	0	0	0.0424	0.759	2	25.94	2.11425	-0.71645	2	22.22	24.08	0.0777817	0.021275	2.11568	49.0388	protein disulfide-isomerase A5 precursor [Homo sapiens]	59
680	#N/A	keratin_1	20	19	15	17	0	0.369	0	#N/A	0	-0.32645	0	#N/A	#N/A	0	0.021275	0	23.1143	gi|17318569|ref|NP_006112.2| (NM_006121) keratin 1; Keratin-1; cytokeratin 1; hair alpha protein [Homo sapiens] [MASS=66067]	132
681	TRIP11	NP_004230.2	0	0	0	2	0.0141	-0.151	2	38.3	0.155563	0.20355	2	30.72	34.51	0.247487	0.026275	0.292318	9.54157	thyroid receptor-interacting protein 11 [Homo sapiens]	227
682	SPCS1	NP_054760.3	0	0	0	1	0.1006	-0.581	1	6.37	0	0.63355	1	4.89	5.63	0	0.026275	0	32.6857	signal peptidase complex subunit 1 [Homo sapiens]	18
683	ATP1A1	NP_001153705.1	12	12	13	13	0.2239	0.099	18	760.99	0.2852	-0.03645	17	873.28	817.135	0.298319	0.031275	0.412714	3.06243	sodium/potassium-transporting ATPase subunit alpha-1 isoform c [Homo sapiens]	112
684	NSDHL	NP_057006.1	4	3	3	4	0.2279	-0.041	5	97.07	0.178885	0.10355	5	94.63	95.85	0.174413	0.031275	0.24984	3.26818	sterol-4-alpha-carboxylate 3-dehydrogenase, decarboxylating [Homo sapiens]	41
685	RAB4B	NP_057238.3	1	1	3	2	0.23	-0.121	3	22.44	0.57735	0.19355	3	13.38	17.91	0.242487	0.036275	0.626206	6.13151	ras-related protein Rab-4B [Homo sapiens]	23
686	RAB10	NP_057215.3	9	10	11	12	0.42	0.139	11	1164.26	0.198997	-0.05645	11	905.11	1034.68	0.244224	0.041275	0.315032	3.34837	ras-related protein Rab-10 [Homo sapiens]	22
687	RTN4	NP_997403.1	13	14	15	14	0.4643	0.169	19	1172.24	0.188121	-0.07645	19	1365.38	1268.81	0.247769	0.046275	0.311093	3.75061	reticulon-4 isoform D [Homo sapiens]	42
688	ITGA2B	NP_000410.2	80	78	80	79	0.5091	0.039	95	5425.73	0.121065	0.05355	94	5928.3	5677.01	0.0990164	0.046275	0.1564	0.222332	integrin alpha 2b preproprotein [Homo sapiens]	113
689	ACLY	NP_001087.2	10	9	3	4	0.1399	0.429	11	1047.03	0.40101	-0.33645	11	895.24	971.135	0.301511	0.046275	0.501715	11.6965	ATP-citrate synthase isoform 1 [Homo sapiens]	120
690	CD226	NP_006557.2	5	6	6	6	0.2232	0.199	6	766.54	0.240866	-0.10645	6	868.45	817.495	0.167382	0.046275	0.293314	4.66744	CD226 antigen precursor [Homo sapiens]	38
691	PSMA5	NP_002781.2	8	8	9	8	0.332	0.249	8	407.74	0.350018	-0.14645	8	541.03	474.385	0.30052	0.051275	0.46133	5.45344	proteasome subunit alpha type-5 [Homo sapiens]	26
692	SLC35A3	NP_036375.1	1	0	1	1	0.0462	-0.061	1	22.51	0	0.16355	1	23.84	23.175	0	0.051275	0	3.09665	UDP-N-acetylglucosamine transporter [Homo sapiens]	35
693	SLC27A4	NP_005085.2	4	2	3	3	0.1462	0.319	6	123.89	0.146969	-0.20645	8	125.19	124.54	0.381838	0.056275	0.409145	6.60239	long-chain fatty acid transport protein 4 [Homo sapiens]	72
694	SYTL4	NP_542775.2	2	2	3	3	0.0656	-0.051	5	58.37	0.330938	0.16355	5	50.22	54.295	0.52324	0.056275	0.619112	2.69586	synaptotagmin-like protein 4 [Homo sapiens]	75
695	CYC1	NP_001907.2	3	3	3	3	0.1815	-0.361	4	179.14	0.215	0.47355	4	110.86	145	0.635	0.056275	0.67041	10.4863	cytochrome c1, heme protein, mitochondrial [Homo sapiens]	35
696	PHB	NP_002625.1	10	10	11	11	0.5809	0.019	12	332.21	0.251147	0.10355	12	344.73	338.47	0.152998	0.061275	0.29408	0.975698	prohibitin [Homo sapiens]	29
697	YARS	NP_003671.1	1	0	0	0	0.0455	2.209	1	11.71	0	-2.08645	1	10.2	10.955	0	0.061275	0	49.569	tyrosyl-tRNA synthetase, cytoplasmic [Homo sapiens]	59
698	COX2	YP_003024029.1	8	9	10	11	0.4493	-0.031	14	307.07	0.368821	0.16355	14	401.43	354.25	0.334077	0.066275	0.49763	2.07571	cytochrome c oxidase subunit II [Homo sapiens]	25
699	HLA-E	NP_005507.3	5	6	6	7	0.2374	0.439	7	1224.84	0.230558	-0.30645	7	1281.55	1253.19	0.582065	0.066275	0.626065	7.95342	major histocompatibility complex, class I, E precursor [Homo sapiens]	40
700	LY6G6F	NP_001003693.1	6	6	6	6	0.1785	0.189	7	381.41	0.177643	-0.05645	6	391.98	386.695	0.240866	0.066275	0.299289	2.61878	lymphocyte antigen 6 complex locus protein G6f precursor [Homo sapiens]	32
701	GSTP1	NP_000843.1	4	2	3	2	0.2762	0.029	4	148.33	0.155	0.11355	4	164.96	156.645	0.365	0.071275	0.396548	0.838806	glutathione S-transferase P [Homo sapiens]	23
702	DUSP3	NP_004081.1	1	1	0	0	0.0703	0.439	1	1611.3	0	-0.29645	1	1517.96	1564.63	0	0.071275	0	7.29627	dual specificity protein phosphatase 3 [Homo sapiens]	20
703	ND4	YP_003024035.1	1	2	0	0	0.061	0.949	1	7.41	0	-0.79645	1	55.37	31.39	0	0.076275	0	16.1812	NADH dehydrogenase subunit 4 [Homo sapiens]	51
704	DPY19L1	NP_056098.1	4	2	4	3	0.1215	0.839	5	188.54	1.30586	-0.68645	5	184.31	186.425	0.925732	0.076275	1.60071	14.1417	protein dpy-19 homolog 1 [Homo sapiens]	77
705	HSPC159	NP_054900.2	2	2	2	2	0.1919	0.019	2	99.69	0.876812	0.13355	2	58.83	79.26	0.735391	0.076275	1.14438	1.06193	galectin-related protein [Homo sapiens]	18
706	GNB2	NP_005264.2	5	5	6	4	0.2	0.189	7	468.7	0.400642	-0.03645	6	446.64	457.67	0.159217	0.076275	0.43112	2.09003	guanine nucleotide-binding protein G(I)/G(S)/G(T) subunit beta-2 [Homo sapiens]	37
707	RASA3	NP_031394.2	20	18	12	17	0.3753	0.219	26	190.84	0.225534	-0.06645	25	180.65	185.745	0.226	0.076275	0.319283	2.64626	ras GTPase-activating protein 3 [Homo sapiens]	95
708	SCCPDH	NP_057086.2	7	9	8	9	0.3939	0.029	10	773.18	0.262469	0.13355	12	724.57	748.875	0.496521	0.081275	0.561626	0.909603	probable saccharopine dehydrogenase [Homo sapiens]	47
709	ANO10	NP_060545.3	6	4	2	1	0.1485	-0.161	6	117.38	0.983878	0.33355	6	84.23	100.805	1.09819	0.086275	1.47446	4.05331	anoctamin-10 [Homo sapiens]	76
710	RAB18	NP_067075.1	4	3	4	4	0.233	0.179	4	129.65	0.1	-0.00645	4	90.29	109.97	0.21	0.086275	0.232594	1.51994	ras-related protein Rab-18 [Homo sapiens]	22
711	ITGA6	NP_000201.2	39	37	38	43	0.4352	0.289	45	1745.9	0.163978	-0.10645	46	1879.24	1812.57	0.137121	0.091275	0.213755	3.06355	integrin alpha-6 isoform b precursor [Homo sapiens]	119
712	DNAJC5	NP_079495.1	1	1	1	1	0.0707	1.039	1	35.95	0	-0.85645	1	88.74	62.345	0	0.091275	0	14.684	dnaJ homolog subfamily C member 5 [Homo sapiens]	22
713	ATP6V1B2	NP_001684.2	1	0	0	0	0.0431	-0.201	1	341.6	0	0.38355	1	189.99	265.795	0	0.091275	0	4.5285	V-type proton ATPase subunit B, brain isoform [Homo sapiens]	56
714	PDHB	NP_000916.2	1	1	0	1	0.0446	0.679	1	486.31	0	-0.49645	1	873.26	679.785	0	0.091275	0	9.1062	pyruvate dehydrogenase E1 component subunit beta, mitochondrial isoform 1 precursor [Homo sapiens]	39
715	ADAM10	NP_001101.1	7	7	7	6	0.1176	0.109	8	2218.58	0.509117	0.08355	8	2328.42	2273.5	0.484368	0.096275	0.702718	0.186922	disintegrin and metalloproteinase domain-containing protein 10 precursor [Homo sapiens]	84
716	TMEM126A	NP_115649.1	1	1	0	0	0.1026	0.249	1	17.64	0	-0.05645	1	18.56	18.1	0	0.096275	0	2.24343	transmembrane protein 126A [Homo sapiens]	21
717	LOC728138	XP_001716551.1	0	1	1	0	0.0676	3.149	1	1.81	0	-2.95645	1	37.17	19.49	0	0.096275	0	44.8424	PREDICTED: hypothetical protein LOC728138, partial [Homo sapiens]	24
718	FHL1	NP_001161291.1	2	2	2	2	0.0821	0.079	2	144.98	0.388909	0.12355	2	115.24	130.11	0.0777817	0.101275	0.396611	0.31105	four and a half LIM domains protein 1 isoform 2 [Homo sapiens]	31
719	NNT	NP_036475.3	23	21	21	20	0.2965	0.089	24	843.49	0.118392	0.11355	25	746.65	795.07	0.138	0.101275	0.181826	0.171409	NAD(P) transhydrogenase, mitochondrial precursor [Homo sapiens]	113
720	PGRMC2	NP_006311.2	3	2	3	3	0.1377	-0.171	3	126.76	0.785196	0.37355	3	146.74	136.75	0.398372	0.101275	0.880473	3.80207	membrane-associated progesterone receptor component 2 [Homo sapiens]	26
721	C11orf59	NP_060377.1	1	2	3	3	0.2671	0.029	2	24.26	0	0.18355	3	28.22	26.24	0.323316	0.106275	0.323316	1.02831	RhoA activator C11orf59 [Homo sapiens]	17
722	SEC62	NP_003253.1	1	2	1	2	0.0551	0.829	2	59.07	0.473762	-0.61645	2	125.86	92.465	0.183848	0.106275	0.508183	9.61738	translocation protein SEC62 [Homo sapiens]	45
723	HSPD1	NP_955472.1	4	4	3	1	0.1606	0.559	8	47.59	1.19501	-0.33645	8	84.35	65.97	0.505581	0.111275	1.29756	5.69022	60 kDa heat shock protein, mitochondrial [Homo sapiens]	61
724	RDH11	NP_057110.3	15	15	13	15	0.3774	0.409	16	1199.12	0.2	-0.18645	17	1200.7	1199.91	0.310446	0.111275	0.369292	3.78384	retinol dehydrogenase 11 [Homo sapiens]	35
725	CPT1A	NP_001867.2	14	13	11	10	0.2329	0.449	16	369.38	0.53	-0.22645	16	544.89	457.135	0.395	0.111275	0.661003	4.29221	carnitine O-palmitoyltransferase 1, liver isoform isoform 1 [Homo sapiens]	88
726	MVP	NP_059447.2	6	5	3	2	0.1153	-0.041	7	1193.88	0.147406	0.26355	7	1055.87	1124.88	0.430879	0.111275	0.455396	1.93529	major vault protein [Homo sapiens]	99
727	ACAA1	NP_001598.1	0	0	1	0	0.0307	-1.111	1	8.54	0	1.33355	1	6.02	7.28	0	0.111275	0	15.5341	3-ketoacyl-CoA thiolase, peroxisomal isoform a [Homo sapiens]	44
728	CTDSPL	NP_001008393.1	2	2	2	2	0.0833	0.699	2	53.17	0.53033	-0.46645	2	57.86	55.515	0.346482	0.116275	0.633482	7.08749	CTD small phosphatase-like protein isoform 1 [Homo sapiens]	31
729	TSPAN14	NP_112189.2	2	1	2	3	0.137	0.729	3	26.82	0.386825	-0.49645	3	39	32.91	0.369504	0.116275	0.534945	7.45237	tetraspanin-14 isoform 1 [Homo sapiens]	30
730	STOM	NP_004090.4	24	25	26	29	0.6354	0.149	29	2713.63	0.198694	0.09355	29	2185.94	2449.78	0.181981	0.121275	0.269437	0.323307	erythrocyte band 7 integral membrane protein isoform a [Homo sapiens]	31
731	CFH	NP_000177.2	1	1	0	0	0.0171	0.569	2	13.57	0.0141421	-0.31645	2	16.96	15.265	0.933381	0.126275	0.933488	4.95829	complement factor H isoform a precursor [Homo sapiens]	138
732	PDCD10	NP_665858.1	1	1	1	0	0.0613	0.079	1	39.53	0	0.17355	1	26.83	33.18	0	0.126275	0	0.529455	programmed cell death protein 10 [Homo sapiens]	24
733	MAGT1	NP_115497.4	4	4	4	6	0.1717	-0.091	6	153.27	0.408248	0.34355	5	164.33	158.8	0.0536656	0.126275	0.41176	2.43337	magnesium transporter protein 1 [Homo sapiens]	41
734	TOMM70A	NP_055635.3	1	1	3	3	0.0839	0.009	4	72.5	0.475	0.24355	4	53.17	62.835	0.575	0.126275	0.745822	1.31342	mitochondrial import receptor subunit TOM70 [Homo sapiens]	67
735	SPTLC1	NP_006406.1	2	1	1	0	0.0973	0.899	3	16.98	0.484974	-0.64645	3	23.54	20.26	0.819837	0.126275	0.95254	8.65411	serine palmitoyltransferase 1 isoform a [Homo sapiens]	52
736	OSBPL8	NP_001003712.1	1	1	1	0	0.013	0.709	1	11.82	0	-0.45645	1	29.59	20.705	0	0.126275	0	6.52621	oxysterol-binding protein-related protein 8 isoform b [Homo sapiens]	96
737	TMEM41A	NP_542383.1	1	0	0	0	0.0455	-0.191	1	15.54	0	0.45355	1	15.07	15.305	0	0.131275	0	3.47184	transmembrane protein 41A precursor [Homo sapiens]	29
738	P2RX1	NP_002549.1	2	1	5	2	0.1203	-0.081	5	121.23	0.626099	0.34355	5	79.85	100.54	0.626099	0.131275	0.885438	2.28682	P2X purinoceptor 1 [Homo sapiens]	44
739	GNAZ	NP_002064.1	7	7	8	6	0.2535	-0.121	9	442.16	0.203333	0.39355	9	444.01	443.085	0.423333	0.136275	0.469633	2.66991	guanine nucleotide-binding protein G(z) subunit alpha [Homo sapiens]	40
740	CYP20A1	NP_803882.1	2	1	0	0	0.0606	-0.221	2	9.96	0.551543	0.49355	2	10.73	10.345	1.35765	0.136275	1.4654	3.70767	cytochrome P450 20A1 [Homo sapiens]	52
741	VPS45	NP_009190.2	1	2	2	1	0.0456	0.459	2	13.74	0.304056	-0.18645	2	20.27	17.005	0.296985	0.136275	0.425029	3.34913	vacuolar protein sorting-associated protein 45 [Homo sapiens]	65
742	SFXN1	NP_073591.2	3	2	2	3	0.2702	0.249	7	117.34	0.797505	0.03355	7	177.74	147.54	1.01672	0.141275	1.29219	1.07837	sideroflexin-1 [Homo sapiens]	35
743	HLA-C	NP_002108.4	6	5	7	7	0.2596	-0.031	8	1243.04	0.279307	0.32355	8	1247.14	1245.09	0.342947	0.146275	0.442295	1.71393	HLA class I histocompatibility antigen, Cw-1 alpha chain precursor [Homo sapiens]	40
744	CFL1	NP_005498.1	5	4	5	4	0.4217	-0.101	5	699.71	0.375659	0.39355	5	765.24	732.475	0.263856	0.146275	0.459064	2.3907	cofilin-1 [Homo sapiens]	18
745	ESAM	NP_620411.2	4	4	4	3	0.1821	0.459	4	829.9	0.58	-0.16645	4	950.53	890.215	0.28	0.146275	0.64405	3.02348	endothelial cell-selective adhesion molecule precursor [Homo sapiens]	41
746	LHFPL2	NP_005770.1	2	1	2	2	0.1491	-0.101	2	127.72	0.00707107	0.40355	2	103.64	115.68	0.678823	0.151275	0.678859	2.35842	lipoma HMGIC fusion partner-like 2 protein [Homo sapiens]	24
747	MAOB	NP_000889.3	15	19	16	16	0.5231	0.379	22	523.72	0.149241	-0.06645	23	535.14	529.43	0.225196	0.156275	0.270159	2.01555	amine oxidase [flavin-containing] B [Homo sapiens]	58
748	C9orf167	NP_060193.2	12	11	12	12	0.4066	0.269	15	339.49	0.278855	0.04355	15	416.18	377.835	0.227215	0.156275	0.359704	1.02011	torsin family protein C9orf167 [Homo sapiens]	46
749	AIFM1	NP_665812.1	1	1	0	0	0.0399	-0.451	1	9.21	0	0.76355	1	11.58	10.395	0	0.156275	0	5.49555	apoptosis-inducing factor 1, mitochondrial isoform 3 [Homo sapiens]	35
750	TMX4	NP_066979.2	2	1	2	2	0.086	-0.551	3	32.85	0.340637	0.87355	3	21.05	26.95	0.635085	0.161275	0.720671	6.24591	thioredoxin-related transmembrane protein 4 precursor [Homo sapiens]	38
751	PRKCA	NP_002728.1	3	2	4	5	0.0818	0.189	6	208.9	0.506228	0.13355	6	206.62	207.76	0.514393	0.161275	0.721711	0.243119	protein kinase C alpha type [Homo sapiens]	76
752	TAGLN2	NP_003555.1	4	4	4	4	0.2915	0.159	4	126.59	0.83	0.16355	4	149.28	137.935	0.555	0.161275	0.998461	0.0199494	transgelin-2 [Homo sapiens]	22
753	PEX11B	NP_003837.1	1	1	0	0	0.0425	0.439	1	28.54	0	-0.11645	1	41.41	34.975	0	0.161275	0	2.43536	peroxisomal membrane protein 11B [Homo sapiens]	28
754	SLC25A3	NP_998776.1	6	8	8	8	0.2327	-0.031	9	416.82	0.3	0.36355	10	497.2	457.01	0.382636	0.166275	0.48622	1.67788	phosphate carrier protein, mitochondrial isoform b precursor [Homo sapiens]	39
755	STXBP2	NP_008880.2	27	23	20	22	0.4654	0.179	29	1539.63	0.206122	0.15355	29	1492.82	1516.22	0.285971	0.166275	0.352513	0.10823	syntaxin-binding protein 2 isoform a [Homo sapiens]	66
756	RAB5C	NP_004574.2	7	6	10	7	0.4213	-0.181	9	460.67	0.29	0.51355	10	493.5	477.085	0.550236	0.166275	0.621981	2.95367	ras-related protein Rab-5C isoform b [Homo sapiens]	23
757	RAB6B	NP_057661.3	6	6	6	8	0.4231	0.079	8	171.34	0.30052	0.26355	8	155.7	163.52	0.431335	0.171275	0.525702	0.761912	ras-related protein Rab-6B [Homo sapiens]	23
758	PGK1	NP_000282.1	4	4	4	4	0.1511	0.019	4	68.15	0.23	0.32355	4	81.58	74.865	0.495	0.171275	0.545825	1.25733	phosphoglycerate kinase 1 [Homo sapiens]	44
759	KCNA3	NP_002223.3	1	1	0	0	0.0261	1.189	1	30.91	0	-0.84645	1	38.07	34.49	0	0.171275	0	8.40333	potassium voltage-gated channel subfamily A member 3 [Homo sapiens]	63
760	TGOLN2	NP_006455.2	0	2	0	0	0.0755	0.189	2	13.69	1.01116	0.15355	2	15.59	14.64	0.155563	0.171275	1.02306	0.146355	trans-Golgi network integral membrane protein 2 [Homo sapiens]	45
761	SLC44A2	NP_001138528.1	6	5	6	5	0.1023	0.299	7	189.32	0.287253	0.05355	7	210.61	199.965	0.389303	0.176275	0.483809	0.984594	choline transporter-like protein 2 isoform 2 [Homo sapiens]	79
762	DIAPH1	NP_005210.3	4	3	2	1	0.0519	0.609	5	84.02	0.872067	-0.25645	5	94.27	89.145	1.33717	0.176275	1.59641	3.47165	protein diaphanous homolog 1 isoform 1 [Homo sapiens]	141
763	MOGS	NP_001139630.1	8	5	6	5	0.1915	0.579	10	255.51	0.369986	-0.21645	9	263.85	259.68	0.433333	0.181275	0.569796	3.10284	mannosyl-oligosaccharide glucosidase isoform 2 [Homo sapiens]	80
764	RAB8B	NP_057614.1	4	5	5	4	0.2705	0.199	6	236.34	0.338846	0.16355	6	189.4	212.87	0.326599	0.181275	0.47062	0.138281	ras-related protein Rab-8B [Homo sapiens]	23
765	RAB11A	NP_004654.1	4	4	3	6	0.3611	0.249	6	142.29	0.408248	0.12355	6	180.45	161.37	0.110227	0.186275	0.422867	0.476213	ras-related protein Rab-11A [Homo sapiens]	24
766	SACM1L	NP_054735.3	32	29	31	33	0.5026	0.189	33	806.42	0.146225	0.18355	33	876.89	841.655	0.165374	0.186275	0.220749	0.0206884	phosphatidylinositide phosphatase SAC1 [Homo sapiens]	66
767	TMED2	NP_006806.1	6	5	7	7	0.2736	-0.141	7	238.83	0.238118	0.51355	7	193.74	216.285	0.597184	0.186275	0.642906	2.4847	transmembrane emp24 domain-containing protein 2 precursor [Homo sapiens]	22
768	TMCC2	NP_055673.2	1	1	0	0	0.0268	-0.321	1	124.84	0	0.70355	1	88.32	106.58	0	0.191275	0	3.78756	transmembrane and coiled-coil domains protein 2 [Homo sapiens]	77
769	DOLPP1	NP_065171.2	2	2	1	1	0.1261	0.589	2	44.85	1.7607	-0.19645	2	56.4	50.625	1.87383	0.196275	2.57124	2.82969	dolichyldiphosphatase 1 isoform a [Homo sapiens]	27
770	YWHAZ	NP_663723.1	13	14	18	17	0.5347	0.209	18	1709.71	0.176777	0.18355	20	1791.1	1750.4	0.295161	0.196275	0.344049	0.091687	14-3-3 protein zeta/delta [Homo sapiens]	27
771	SPCS3	NP_068747.1	2	2	2	2	0.2056	0.159	2	133.04	0.572756	0.23355	2	103.68	118.36	0.00707107	0.196275	0.5728	0.268576	signal peptidase complex subunit 3 [Homo sapiens]	20
772	TMEM43	NP_077310.1	9	11	8	8	0.4425	0.099	11	149.35	0.280406	0.30355	12	137.57	143.46	0.366617	0.201275	0.461558	0.718612	transmembrane protein 43 [Homo sapiens]	44
773	GP1BA	NP_000164.5	24	25	21	21	0.3589	0.139	33	2457.43	0.214116	0.27355	32	2664.49	2560.96	0.226274	0.206275	0.311521	0.461235	platelet glycoprotein Ib alpha chain precursor [Homo sapiens]	71
774	LAMP2	NP_002285.1	2	2	0	0	0.0488	-0.111	2	29.52	1.11016	0.52355	2	19.89	24.705	1.22329	0.206275	1.65194	2.17523	lysosome-associated membrane glycoprotein 2 isoform A precursor [Homo sapiens]	44
775	RAB14	NP_057406.2	9	10	9	10	0.5302	0.499	9	276.43	0.143333	-0.08645	11	464.39	370.41	0.26533	0.206275	0.30157	2.00691	ras-related protein Rab-14 [Homo sapiens]	23
776	CLCN3	NP_001820.2	1	1	1	2	0.0416	0.949	2	82.68	1.37886	-0.52645	2	48.51	65.595	0.289914	0.211275	1.40901	4.93812	H(+)/Cl(-) exchange transporter 3 isoform b [Homo sapiens]	90
777	CLEC1B	NP_001092901.1	2	0	1	2	0.1429	0.089	2	40.22	0.961665	0.33355	2	28.36	34.29	0.558614	0.211275	1.11214	0.818473	C-type lectin domain family 1 member B isoform b [Homo sapiens]	23
778	SEC22B	NP_004883.2	2	2	2	3	0.2558	0.029	4	21.27	0.28	0.40355	4	29.6	25.435	0.33	0.216275	0.432782	1.22458	vesicle-trafficking protein SEC22b [Homo sapiens]	24
779	COX5B	NP_001853.2	4	4	5	4	0.3333	0.419	5	164.96	0.420381	0.01355	5	197.22	181.09	0.612683	0.216275	0.743034	1.32561	cytochrome c oxidase subunit 5B, mitochondrial precursor [Homo sapiens]	13
780	STARD8	NP_001135975.1	0	1	0	0	0.0082	2.139	1	18.16	0	-1.70645	1	18.07	18.115	0	0.216275	0	12.5726	stAR-related lipid transfer protein 8 isoform a [Homo sapiens]	121
781	TMED9	NP_059980.2	7	4	7	8	0.3617	0.469	9	214.92	0.34	-0.02645	8	198.75	206.835	0.130815	0.221275	0.364297	1.58326	transmembrane emp24 domain-containing protein 9 precursor [Homo sapiens]	27
782	P4HB	NP_000909.2	4	4	3	3	0.1752	-0.101	6	421.05	0.363341	0.55355	6	672.93	546.99	0.771589	0.226275	0.852858	2.04546	protein disulfide-isomerase precursor [Homo sapiens]	57
783	SCAMP2	NP_005688.2	3	2	3	3	0.2006	0.409	3	109.04	0.640859	0.04355	3	136.8	122.92	0.554256	0.226275	0.84729	1.14203	secretory carrier-associated membrane protein 2 [Homo sapiens]	36
784	COG7	NP_705831.1	1	1	0	0	0.0325	1.349	1	22.23	0	-0.87645	1	14.06	18.145	0	0.236275	0	6.66017	conserved oligomeric Golgi complex subunit 7 [Homo sapiens]	86
785	RAB1B	NP_112243.1	9	12	11	12	0.5622	0.359	14	785.85	0.28597	0.13355	14	983.51	884.68	0.208464	0.246275	0.353887	0.647314	ras-related protein Rab-1B [Homo sapiens]	22
786	MFN2	NP_055689.1	2	0	1	0	0.0489	-0.011	2	25.21	0.254558	0.50355	2	14.5	19.855	0.480833	0.246275	0.544059	1.47738	mitofusin-2 [Homo sapiens]	86
787	DGKE	NP_003638.1	1	1	0	1	0.0229	-0.011	1	11.53	0	0.52355	1	10.96	11.245	0	0.256275	0	1.47492	diacylglycerol kinase epsilon [Homo sapiens]	63
788	TMEM109	NP_076997.1	3	3	3	3	0.0535	0.099	3	223.6	0.271355	0.42355	3	171.79	197.695	0.254034	0.261275	0.371708	0.878352	transmembrane protein 109 precursor [Homo sapiens]	26
789	AGPAT1	NP_006402.1	3	3	3	3	0.1767	0.239	3	73.52	0.710141	0.28355	3	64.57	69.045	0.6755	0.261275	0.980102	0.120569	1-acyl-sn-glycerol-3-phosphate acyltransferase alpha [Homo sapiens]	31
790	CD9	NP_001760.1	3	4	4	4	0.0965	0.509	4	1136.9	0.485	0.02355	4	1103.59	1120.24	0.285	0.266275	0.562539	1.28914	CD9 antigen [Homo sapiens]	25
791	DLD	NP_000099.2	0	1	0	0	0.0373	-0.281	1	12.2	0	0.81355	1	10.66	11.43	0	0.266275	0	2.90663	dihydrolipoyl dehydrogenase, mitochondrial precursor [Homo sapiens]	54
792	CYB5R1	NP_057327.2	5	7	7	10	0.3475	0.459	12	209.16	0.398372	0.08355	12	248.58	228.87	0.588897	0.271275	0.710985	0.97865	NADH-cytochrome b5 reductase 1 [Homo sapiens]	34
793	TAPBP	NP_003181.3	3	3	1	3	0.1964	0.659	3	95.5	0.167432	-0.10645	4	78.39	86.945	0.53	0.276275	0.555818	1.95912	tapasin isoform 1 precursor [Homo sapiens]	47
794	F11R	NP_058642.1	7	8	11	13	0.2843	0.369	11	956.9	0.156786	0.19355	14	1208.45	1082.67	0.280624	0.281275	0.321453	0.44107	junctional adhesion molecule A precursor [Homo sapiens]	32
795	CMTM6	NP_060271.1	2	2	2	2	0.0601	0.439	2	102.54	0.890955	0.12355	2	94.08	98.31	0.353553	0.281275	0.958541	0.79302	CKLF-like MARVEL transmembrane domain-containing protein 6 [Homo sapiens]	20
796	RAB37	NP_001157462.1	3	2	3	3	0.2849	-0.151	4	960.28	0.63	0.73355	4	966.16	963.22	0.7	0.291275	0.941754	2.14736	ras-related protein Rab-37 isoform 5 [Homo sapiens]	20
797	PON2	NP_000296.2	2	3	6	4	0.2684	0.949	6	37.51	0.47765	-0.35645	4	184.94	111.225	0.125	0.296275	0.493736	3.11566	serum paraoxonase/arylesterase 2 isoform 1 [Homo sapiens]	39
798	STIM1	NP_003147.2	10	9	8	11	0.1883	0.329	13	621.93	0.330047	0.26355	13	1932.89	1277.41	0.393837	0.296275	0.513847	0.156207	stromal interaction molecule 1 precursor [Homo sapiens]	77
799	PHB2	NP_001138303.1	10	10	10	10	0.4348	0.599	11	272.92	0.189952	-0.00645	11	277.07	274.995	0.262315	0.296275	0.323869	1.445	prohibitin-2 isoform 1 [Homo sapiens]	33
800	ABCD3	NP_002849.1	1	1	1	1	0.0182	0.929	1	19.88	0	-0.33645	1	30.77	25.325	0	0.296275	0	3.0202	ATP-binding cassette sub-family D member 3 isoform a [Homo sapiens]	75
801	SLMAP	NP_009090.2	2	3	4	4	0.0555	0.389	4	269.15	0.39	0.21355	4	353.87	311.51	0.705	0.301275	0.805683	0.41179	sarcolemmal membrane-associated protein [Homo sapiens]	93
802	ADPGK	NP_112574.3	0	0	1	1	0.0282	0.649	1	16.39	0	-0.04645	1	20.55	18.47	0	0.301275	0	1.63225	ADP-dependent glucokinase [Homo sapiens]	53
803	GK	NP_000158.1	0	0	1	1	0.0344	0.619	1	14.66	0	-0.01645	1	22.84	18.75	0	0.301275	0	1.49143	glycerol kinase isoform b [Homo sapiens]	57
804	STEAP3	NP_060704.2	2	2	3	2	0.082	-0.001	3	68.73	1.17202	0.61355	3	34.63	51.68	0.357957	0.306275	1.22547	1.41883	metalloreductase STEAP3 isoform b [Homo sapiens]	54
805	ACADSB	NP_001600.1	0	1	0	0	0.0509	0.439	1	11.6	0	0.17355	1	10.06	10.83	0	0.306275	0	0.612853	short/branched chain specific acyl-CoA dehydrogenase, mitochondrial precursor [Homo sapiens]	47
806	RRAS	NP_006261.1	2	4	2	4	0.2706	0.299	5	128.3	0.545601	0.32355	5	82.55	105.425	0.254912	0.311275	0.602213	0.0557689	ras-related protein R-Ras precursor [Homo sapiens]	23
807	HSD17B11	NP_057329.2	6	6	6	5	0.2567	0.249	6	118.22	0.375588	0.38355	6	134.2	126.21	0.444991	0.316275	0.582309	0.300818	estradiol 17-beta-dehydrogenase 11 [Homo sapiens]	32
808	TOMM22	NP_064628.1	2	1	2	3	0.338	0.099	4	34.07	0.59	0.54355	4	31.69	32.88	0.33	0.321275	0.676018	0.978428	mitochondrial import receptor subunit TOM22 homolog [Homo sapiens]	15
809	TM9SF4	NP_055557.2	3	3	3	2	0.0826	1.079	3	218.37	0.21362	-0.43645	3	402.6	310.485	0.190526	0.321275	0.28624	3.33541	transmembrane 9 superfamily member 4 precursor [Homo sapiens]	74
810	SLC30A7	NP_598003.2	1	1	1	1	0.0426	0.769	1	14.71	0	-0.12645	1	22.11	18.41	0	0.321275	0	1.97083	zinc transporter 7 [Homo sapiens]	41
811	RER1	NP_008964.3	1	1	1	1	0.0561	0.429	1	98.34	0	0.21355	1	99.81	99.075	0	0.321275	0	0.474192	protein RER1 [Homo sapiens]	22
812	DAAM1	NP_055807.1	9	11	9	9	0.1874	0.479	16	459.74	0.3525	0.16355	16	447.37	453.555	0.3375	0.321275	0.488019	0.694286	disheveled-associated activator of morphogenesis 1 [Homo sapiens]	123
813	MANF	NP_006001.2	0	0	0	1	0.0811	0.069	1	17.86	0	0.59355	1	13.35	15.605	0	0.331275	0	1.11965	mesencephalic astrocyte-derived neurotrophic factor [Homo sapiens]	21
814	EIF5A	NP_001137234.1	1	1	1	1	0.0779	1.029	1	20.35	0	-0.36645	1	59.89	40.12	0	0.331275	0	2.97859	eukaryotic translation initiation factor 5A-1 isoform B [Homo sapiens]	16
815	GP5	NP_004479.1	26	28	31	32	0.4375	0.469	38	1981.95	0.129777	0.19355	37	1904.12	1943.03	0.193991	0.331275	0.233398	0.587948	platelet glycoprotein V precursor [Homo sapiens]	60
816	DAD1	NP_001335.1	1	1	1	1	0.1062	0.329	1	53.47	0	0.34355	1	55.73	54.6	0	0.336275	0	0.0305952	dolichyl-diphosphooligosaccharide--protein glycosyltransferase subunit DAD1 [Homo sapiens]	12
817	GHDC	NP_001136094.1	0	1	0	0	0.0204	-0.981	1	20.07	0	1.65355	1	18.85	19.46	0	0.336275	0	5.53984	GH3 domain-containing protein isoform 2 [Homo sapiens]	53
818	C9orf5	NP_114401.2	2	1	2	0	0.0466	0.469	2	46.43	0.0848528	0.21355	2	93.19	69.81	0.0636396	0.341275	0.106066	0.529281	transmembrane protein C9orf5 [Homo sapiens]	97
819	ATP6V0A1	NP_005168.2	3	4	4	6	0.1348	0.029	8	49.08	0.523259	0.67355	8	45.94	47.51	0.56215	0.351275	0.767993	1.29746	V-type proton ATPase 116 kDa subunit a isoform 1 isoform c [Homo sapiens]	95
820	RAB32	NP_006825.1	10	8	9	9	0.5733	0.299	11	248.65	0.150756	0.41355	11	311.21	279.93	0.397995	0.356275	0.42559	0.22735	ras-related protein Rab-32 [Homo sapiens]	24
821	ALDH3A2	NP_001026976.1	1	1	1	1	0.0335	0.759	1	24.06	0	-0.04645	1	55.19	39.625	0	0.356275	0	1.59859	fatty aldehyde dehydrogenase isoform 1 [Homo sapiens]	57
822	CD63	NP_001035123.1	1	1	1	1	0.0424	0.159	1	381.81	0	0.55355	1	296.74	339.275	0	0.356275	0	0.783072	CD63 antigen isoform B [Homo sapiens]	25
823	HSPA1B	NP_005337.2	6	4	3	3	0.1076	0.059	6	146.91	0.453156	0.66355	6	114.22	130.565	0.444991	0.361275	0.635112	1.18326	heat shock 70 kDa protein 1A/1B [Homo sapiens]	70
824	TSPAN33	NP_848657.1	3	2	4	5	0.1873	0.299	5	482.62	0.254912	0.42355	5	311.84	397.23	0.612683	0.361275	0.663596	0.243776	tetraspanin-33 [Homo sapiens]	31
825	VWA5A	NP_938057.1	1	1	1	1	0.0651	1.899	1	26.52	0	-1.16645	1	24.52	25.52	0	0.366275	0	5.91796	von Willebrand factor A domain-containing protein 5A isoform 2 [Homo sapiens]	45
826	MFSD6	NP_060164.3	1	2	1	1	0.0531	0.939	2	38.87	0.46669	-0.19645	2	65.64	52.255	0.0707107	0.371275	0.472017	2.16251	major facilitator superfamily domain-containing protein 6 [Homo sapiens]	88
827	SSR4	NP_006271.1	4	4	4	5	0.3642	0.359	4	179.13	0.065	0.40355	5	153.96	166.545	0.237023	0.381275	0.245774	0.0826217	translocon-associated protein subunit delta precursor [Homo sapiens]	18
828	ATP6	YP_003024031.1	1	1	1	1	0.0442	0.779	1	59.28	0	-0.01645	1	73.72	66.5	0	0.381275	0	1.47523	ATP synthase F0 subunit 6 [Homo sapiens]	24
829	CYB5R3	NP_001123291.1	30	28	34	39	0.7806	0.409	40	1760.35	0.205548	0.35355	39	1598.56	1679.45	0.204964	0.381275	0.290276	0.102837	NADH-cytochrome b5 reductase 3 isoform 2 [Homo sapiens]	31
830	CYB5B	NP_085056.2	4	4	4	4	0.4933	0.279	4	554.23	0.085	0.48355	4	444.24	499.235	0.415	0.381275	0.423615	0.379355	cytochrome b5 type B precursor [Homo sapiens]	16
831	RAB11B	NP_004209.2	6	6	5	7	0.3807	0.489	7	142.29	0.234338	0.27355	7	180.45	161.37	0.147406	0.381275	0.276844	0.39957	ras-related protein Rab-11B [Homo sapiens]	24
832	DLAT	NP_001922.2	4	3	3	2	0.1159	-0.651	4	88.15	0.415	1.43355	4	53.91	71.03	0.765	0.391275	0.870316	3.76717	dihydrolipoyllysine-residue acetyltransferase component of pyruvate dehydrogenase complex, mitochondrial precursor [Homo sapiens]	68
833	LYN	NP_001104567.1	11	9	14	12	0.391	0.329	18	177.57	0.226274	0.45355	19	177.44	177.505	0.339535	0.391275	0.408025	0.225085	tyrosine-protein kinase Lyn isoform B [Homo sapiens]	55
834	TREML1	NP_835468.1	7	7	6	10	0.3376	0.569	10	263.52	0.234009	0.21355	11	234.8	249.16	0.431161	0.391275	0.490571	0.642364	trem-like transcript 1 protein precursor [Homo sapiens]	32
835	CD151	NP_620598.1	1	2	2	3	0.1581	0.859	3	150.86	0.583124	-0.07645	3	239.5	195.18	1.16625	0.391275	1.3039	1.69053	CD151 antigen [Homo sapiens]	28
836	MYADM	NP_001018657.1	5	6	9	7	0.1584	0.209	9	251.06	0.26	0.57355	8	228.68	239.87	0.314663	0.391275	0.408182	0.65881	myeloid-associated differentiation marker [Homo sapiens]	35
837	ATG9A	NP_076990.4	1	3	0	0	0.0429	0.429	3	61.51	0.819837	0.35355	3	82.73	72.12	0.583124	0.391275	1.00606	0.136352	autophagy-related protein 9A [Homo sapiens]	94
838	RAB38	NP_071732.1	3	3	3	3	0.1848	0.329	3	82.15	0.225167	0.46355	3	66.08	74.115	0.207846	0.396275	0.306431	0.240089	ras-related protein Rab-38 [Homo sapiens]	23
839	TSPAN9	NP_006666.1	2	2	3	3	0.1088	0.129	3	138.43	0.32909	0.66355	3	150.06	144.245	0.288675	0.396275	0.437759	0.953842	tetraspanin-9 [Homo sapiens]	26
840	FCER1G	NP_004097.1	0	0	3	0	0.3372	0.659	3	20.9	0.744782	0.13355	3	31.79	26.345	0.744782	0.396275	1.05328	0.937605	high affinity immunoglobulin epsilon receptor subunit gamma precursor [Homo sapiens]	9
841	RTN1	NP_996739.1	5	4	4	4	0.1657	0.809	6	134.75	0.367423	0.00355	6	193.05	163.9	0.57563	0.406275	0.682898	1.40186	reticulon-1 isoform B [Homo sapiens]	38
842	ADCY6	NP_066193.1	6	5	8	6	0.1238	0.429	10	672.47	0.512289	0.38355	9	660.33	666.4	0.53	0.406275	0.737116	0.0791041	adenylate cyclase type 6 isoform b [Homo sapiens]	124
843	RAP1B	NP_056461.1	18	16	20	24	0.6467	0.499	25	2019.98	0.284	0.32355	25	2184.67	2102.32	0.278	0.411275	0.397417	0.301652	ras-related protein Rap-1b precursor [Homo sapiens]	20
844	EFR3A	NP_055952.2	3	4	2	1	0.0926	1.219	5	73.28	1.32375	-0.38645	5	138.2	105.74	0.916788	0.416275	1.61022	2.7271	protein EFR3 homolog A [Homo sapiens]	92
845	PRDX1	NP_859048.1	2	3	2	3	0.2412	0.509	4	38.75	0.365	0.32355	4	31.34	35.045	0.42	0.416275	0.55644	0.315015	peroxiredoxin-1 [Homo sapiens]	22
846	LYN	NP_002341.1	10	8	14	12	0.377	0.269	18	177.57	0.233345	0.56355	19	177.44	177.505	0.346418	0.416275	0.417678	0.500338	tyrosine-protein kinase Lyn isoform A [Homo sapiens]	58
847	CLDN3	NP_001297.1	2	2	2	2	0.1273	0.169	2	70.95	0.480833	0.66355	2	63.07	67.01	0.59397	0.416275	0.764199	0.840069	claudin-3 [Homo sapiens]	23
848	ANK1	NP_065209.2	1	1	1	0	0.0144	1.479	1	7.09	0	-0.63645	1	12.18	9.635	0	0.421275	0	3.55077	ankyrin-1 isoform 1 [Homo sapiens]	206
849	YWHAB	NP_647539.1	8	9	11	11	0.374	0.069	11	717.07	0.422116	0.77355	12	671.69	694.38	0.409919	0.421275	0.588401	1.18258	14-3-3 protein beta/alpha [Homo sapiens]	28
850	SLC9A1	NP_003038.2	1	1	1	1	0.016	0.879	1	334.95	0	-0.03645	1	462.89	398.92	0	0.421275	0	1.53658	sodium/hydrogen exchanger 1 [Homo sapiens]	90
851	NME2	NP_001018149.1	3	3	3	2	0.3816	0.529	4	51.04	0.11	0.32355	4	53.57	52.305	0.25	0.426275	0.27313	0.340801	nucleoside diphosphate kinase B [Homo sapiens]	17
852	GP1BB	NP_000398.1	7	8	8	9	0.199	0.389	10	3381.09	0.0695701	0.46355	9	4235.47	3808.28	0.16	0.426275	0.174471	0.123664	platelet glycoprotein Ib beta chain precursor [Homo sapiens]	21
853	CD46	NP_758871.1	1	1	1	1	0.0366	0.569	1	49.89	0	0.29355	1	52.34	51.115	0	0.431275	0	0.45162	membrane cofactor protein isoform 12 precursor [Homo sapiens]	39
854	RAB5A	NP_004153.2	1	1	4	2	0.2047	0.149	4	164.01	0.28	0.71355	4	123.32	143.665	0.535	0.431275	0.603842	0.925621	ras-related protein Rab-5A [Homo sapiens]	23
855	PSMC2	NP_002794.1	2	1	0	0	0.1016	0.079	3	210.33	1.12583	0.78355	3	34.8	122.565	1.51266	0.431275	1.88564	1.15516	26S protease regulatory subunit 7 [Homo sapiens]	48
856	SDHC	NP_001030590.1	0	0	1	0	0.1379	0.959	1	3.1	0	-0.07645	1	10.04	6.57	0	0.441275	0	1.65922	succinate dehydrogenase cytochrome b560 subunit, mitochondrial isoform 4 precursor [Homo sapiens]	12
857	UNC13D	NP_954712.1	19	22	13	17	0.322	0.899	24	1814.29	0.342929	-0.01645	24	2165.07	1989.68	0.314351	0.441275	0.465206	1.46693	protein unc-13 homolog D [Homo sapiens]	123
858	HLA-B	NP_005505.2	6	5	7	9	0.3232	0.399	9	1277.62	0.36	0.48355	10	1305.23	1291.42	0.300416	0.441275	0.468882	0.135484	HLA class I histocompatibility antigen, B-8 alpha chain precursor [Homo sapiens]	40
859	C2CD2L	NP_055622.3	1	2	1	2	0.0354	1.519	2	13.88	1.52735	-0.62645	2	21.57	17.725	1.45664	0.446275	2.11059	3.39939	C2 domain-containing protein 2-like [Homo sapiens]	76
860	GP6	NP_057447.4	5	5	5	5	0.2242	0.639	5	164.74	0.380132	0.25355	5	197.83	181.285	0.321994	0.446275	0.498177	0.610732	platelet glycoprotein VI isoform 2 [Homo sapiens]	36
861	DHRS7B	NP_056325.2	2	2	2	2	0.1385	1.419	3	280.02	1.14315	-0.52645	3	321.69	300.855	1.07387	0.446275	1.56844	3.0825	dehydrogenase/reductase SDR family member 7B [Homo sapiens]	35
862	AIG1	NP_057192.2	1	1	1	1	0.063	0.779	1	13.35	0	0.13355	1	19.77	16.56	0	0.456275	0	1.00028	androgen-induced gene 1 protein [Homo sapiens]	27
863	40792	NP_665801.1	3	4	3	3	0.1632	0.919	5	85.83	0.666348	-0.00645	4	71.75	78.79	0.035	0.456275	0.667267	1.43421	septin-6 isoform D [Homo sapiens]	49
864	MPST	NP_001013454.1	1	1	0	0	0.0539	0.219	1	839.92	0	0.69355	1	796.68	818.3	0	0.456275	0	0.735428	3-mercaptopyruvate sulfurtransferase isoform 2 [Homo sapiens]	33
865	STX4	NP_004595.2	3	3	4	5	0.229	0.619	5	55.69	0.348827	0.30355	5	83.89	69.79	0.491935	0.461275	0.603059	0.483566	syntaxin-4 [Homo sapiens]	34
866	RHOT2	NP_620124.1	1	1	1	1	0.0243	0.559	1	14.13	0	0.36355	1	19.25	16.69	0	0.461275	0	0.299613	mitochondrial Rho GTPase 2 [Homo sapiens]	68
867	CKB	NP_001814.2	1	0	0	0	0.0446	-0.211	1	14.28	0	1.14355	1	11.28	12.78	0	0.466275	0	2.05418	creatine kinase B-type [Homo sapiens]	42
868	IER3IP1	NP_057181.1	1	1	1	1	0.2439	0.809	1	23.06	0	0.12355	1	27.93	25.495	0	0.466275	0	1.03949	immediate early response 3-interacting protein 1 [Homo sapiens]	8
869	ANKRD18B	XP_001716377.2	1	1	1	1	0.0073	0.539	1	24.41	0	0.40355	1	37.04	30.725	0	0.471275	0	0.203231	PREDICTED: ankyrin repeat domain 18B [Homo sapiens]	156
870	RTN3	NP_006045.1	4	4	4	4	0.178	0.379	5	502.73	0.0447214	0.56355	6	524.89	513.81	0.694022	0.471275	0.695461	0.276901	reticulon-3 isoform a [Homo sapiens]	25
871	LPCAT3	NP_005759.4	3	2	3	4	0.0903	0.349	4	41.8	0.33	0.59355	4	30.32	36.06	0.18	0.471275	0.375899	0.366926	lysophospholipid acyltransferase 5 [Homo sapiens]	55
872	CD99	NP_001116370.1	0	0	1	1	0.0828	0.909	1	9.24	0	0.03355	1	9.02	9.13	0	0.471275	0	1.31354	CD99 antigen isoform b precursor [Homo sapiens]	17
873	TMED5	NP_057124.3	3	3	3	3	0.179	0.159	3	48.35	0.450333	0.78355	3	46.38	47.365	0.704367	0.471275	0.836022	0.937082	transmembrane emp24 domain-containing protein 5 isoform 1 precursor [Homo sapiens]	25
874	C20orf3	NP_065392.1	8	7	10	10	0.4904	0.639	14	241.2	0.475725	0.31355	14	256.08	248.64	0.526505	0.476275	0.709592	0.483183	adipocyte plasma membrane-associated protein [Homo sapiens]	46
875	DHCR7	NP_001157289.1	1	1	1	2	0.0695	0.509	2	37.82	0.586899	0.45355	2	50.19	44.005	0.162635	0.481275	0.609016	0.0814692	7-dehydrocholesterol reductase [Homo sapiens]	54
876	SURF4	NP_149351.1	6	6	6	6	0.197	0.479	6	363.52	0.187794	0.49355	6	335.23	349.375	0.289856	0.486275	0.345374	0.0211576	surfeit locus protein 4 [Homo sapiens]	30
877	GPR89A	NP_001091081.1	0	1	0	0	0.0264	0.679	1	10.81	0	0.30355	1	18.19	14.5	0	0.491275	0	0.540396	protein GPR89 isoform 1 [Homo sapiens]	52
878	KRT6A	NP_005545.1	4	3	4	2	0.0816	0.539	5	158.48	0.60821	0.45355	5	134.84	146.66	0.46063	0.496275	0.762955	0.121752	keratin, type II cytoskeletal 6A [Homo sapiens]	60
879	ARL6IP5	NP_006398.1	5	6	6	7	0.2021	0.149	7	393.68	0.408202	0.84355	7	373.2	383.44	0.464896	0.496275	0.618674	0.989615	PRA1 family protein 3 [Homo sapiens]	21
880	TMEM111	NP_060917.1	0	0	1	1	0.0536	0.659	1	14.17	0	0.33355	1	18.63	16.4	0	0.496275	0	0.46371	transmembrane protein 111 [Homo sapiens]	29
881	KIAA0090	NP_055862.1	7	5	4	4	0.1803	0.949	9	102.74	0.536667	0.05355	9	141.3	122.02	0.536667	0.501275	0.758961	1.26314	hypothetical protein LOC23065 precursor [Homo sapiens]	111
882	PEX14	NP_004556.1	1	1	1	1	0.0318	0.749	1	22.22	0	0.25355	1	33.41	27.815	0	0.501275	0	0.69889	peroxisomal membrane protein PEX14 [Homo sapiens]	41
883	SNAP29	NP_004773.1	1	1	1	0	0.0426	0.609	1	18.04	0	0.40355	1	16.65	17.345	0	0.506275	0	0.286949	synaptosomal-associated protein 29 [Homo sapiens]	28
884	ACSL3	NP_004448.2	1	3	2	3	0.0875	0.919	3	111.99	0.011547	0.10355	4	91.49	101.74	0.59	0.511275	0.590113	1.12779	long-chain-fatty-acid--CoA ligase 3 [Homo sapiens]	80
885	CCDC109A	NP_612366.1	6	5	7	8	0.2507	0.199	8	677.85	0.311127	0.84355	8	734.02	705.935	0.951059	0.521275	1.00066	0.874329	coiled-coil domain-containing protein 109A [Homo sapiens]	39
886	PPBP	NP_002695.1	3	4	3	3	0.2031	0.509	4	632.28	0.355	0.53355	4	726.47	679.375	0.73	0.521275	0.811742	0.0333019	pro-platelet basic protein precursor [Homo sapiens]	13
887	PIP4K2A	NP_005019.2	1	3	1	1	0.0985	0.659	3	162.84	0.127017	0.38355	3	173.09	167.965	0.473427	0.521275	0.49017	0.373646	phosphatidylinositol-5-phosphate 4-kinase type-2 alpha [Homo sapiens]	46
888	SLC25A24	NP_037518.3	1	1	3	2	0.0776	-0.111	3	26.89	0.092376	1.15355	3	10.92	18.905	0.854478	0.521275	0.859457	1.71536	calcium-binding mitochondrial carrier protein SCaMC-1 isoform 1 [Homo sapiens]	53
889	RAB6A	NP_002860.2	5	6	6	8	0.4663	0.269	9	253	0.416667	0.81355	9	138.41	195.705	0.43	0.541275	0.598758	0.711385	ras-related protein Rab-6A isoform a [Homo sapiens]	23
890	APOE	NP_000032.1	2	1	0	0	0.0852	1.919	2	11.39	1.66877	-0.83645	2	18.04	14.715	0.120208	0.541275	1.6731	3.59964	apolipoprotein E precursor [Homo sapiens]	36
891	ERMP1	NP_079172.2	2	2	2	1	0.0642	0.669	4	27.5	0.485	0.43355	4	28.01	27.755	1.03	0.551275	1.13847	0.302006	endoplasmic reticulum metallopeptidase 1 [Homo sapiens]	100
892	ATP1B3	NP_001670.1	2	2	2	1	0.0896	0.109	2	105.09	0.268701	0.99355	2	81.65	93.37	0.494975	0.551275	0.563205	1.13459	sodium/potassium-transporting ATPase subunit beta-3 [Homo sapiens]	31
893	SRPR	NP_003130.2	1	1	1	1	0.0219	0.709	1	11.99	0	0.42355	1	15.62	13.805	0	0.566275	0	0.356441	signal recognition particle receptor subunit alpha isoform 1 [Homo sapiens]	69
894	CDC42	NP_001782.1	2	2	4	4	0.3246	0.049	4	331.96	0.69	1.09355	4	121.5	226.73	0.225	0.571275	0.725758	1.29291	cell division control protein 42 homolog isoform 1 [Homo sapiens]	21
895	ALG10B	NP_001013642.1	1	0	0	0	0.0317	0.869	1	145.22	0	0.27355	1	170.56	157.89	0	0.571275	0	0.73703	putative alpha-1,2-glucosyltransferase ALG10-B [Homo sapiens]	55
896	PRKAR1A	NP_997637.1	0	1	0	0	0.0446	-0.221	1	44.34	0	1.37355	1	22.61	33.475	0	0.576275	0	1.95656	cAMP-dependent protein kinase type I-alpha regulatory subunit [Homo sapiens]	42
897	UBE2L3	NP_003338.1	1	1	1	1	0.1429	-0.141	1	29.93	0	1.29355	1	5.42	17.675	0	0.576275	0	1.76024	ubiquitin-conjugating enzyme E2 L3 [Homo sapiens]	17
898	TPM3	NP_001036818.1	2	2	1	0	0.0607	1.369	2	166.83	0.240416	-0.20645	2	212.03	189.43	0.0353553	0.581275	0.243002	1.9165	tropomyosin alpha-3 chain isoform 5 [Homo sapiens]	28
899	TTYH3	NP_079526.1	1	2	3	1	0.086	0.879	3	18.59	0.398372	0.29355	3	21.49	20.04	0.311769	0.586275	0.505866	0.706112	protein tweety homolog 3 [Homo sapiens]	57
900	PPIA	NP_066953.1	9	8	7	8	0.4303	0.209	9	381.12	0.266667	0.96355	11	393.37	387.245	0.735688	0.586275	0.782526	0.910063	peptidyl-prolyl cis-trans isomerase A [Homo sapiens]	18
901	NCEH1	NP_001139748.1	1	1	1	1	0.0357	0.939	1	14.3	0	0.23355	1	13.83	14.065	0	0.586275	0	0.850844	neutral cholesterol ester hydrolase 1 isoform a [Homo sapiens]	49
902	M6PR	NP_002346.1	2	2	2	1	0.1155	0.269	2	286.68	0.205061	0.92355	2	279.81	283.245	0.438406	0.596275	0.483994	0.776214	cation-dependent mannose-6-phosphate receptor precursor [Homo sapiens]	30
903	GOLT1B	NP_057156.1	2	2	3	3	0.1087	0.749	3	126.96	0.958401	0.44355	3	213.04	170	0.56003	0.596275	1.11003	0.362225	vesicle transport protein GOT1B [Homo sapiens]	15
904	CCT2	NP_006422.1	2	2	0	1	0.1065	1.039	3	16.65	0.190526	0.16355	3	23.32	19.985	0.762102	0.601275	0.785557	1.02954	T-complex protein 1 subunit beta [Homo sapiens]	57
905	SLC35F4	NP_001073924.1	0	0	1	1	0.0211	0.349	1	137.36	0	0.86355	1	101.17	119.265	0	0.606275	0	0.600127	solute carrier family 35 member F4 [Homo sapiens]	57
906	RGS19	NP_005864.1	1	1	1	1	0.0599	0.689	1	23.22	0	0.52355	1	19.66	21.44	0	0.606275	0	0.192967	regulator of G-protein signaling 19 [Homo sapiens]	24
907	MBLAC2	NP_981951.1	0	0	1	1	0.0753	1.089	1	9.27	0	0.14355	1	13.16	11.215	0	0.616275	0	1.0848	metallo-beta-lactamase domain-containing protein 2 [Homo sapiens]	31
908	ND1	YP_003024026.1	1	1	1	1	0.0597	0.009	1	38.57	0	1.23355	1	22.62	30.595	0	0.621275	0	1.39373	NADH dehydrogenase subunit 1 [Homo sapiens]	35
909	JAM3	NP_116190.2	3	2	3	4	0.0958	0.499	4	122.93	0.095	0.75355	4	80.17	101.55	0.305	0.626275	0.319453	0.287404	junctional adhesion molecule C precursor [Homo sapiens]	39
910	TMEM11	NP_003867.1	1	1	1	1	0.0833	1.079	1	22.04	0	0.20355	1	44.5	33.27	0	0.641275	0	0.965322	transmembrane protein 11 [Homo sapiens]	21
911	SLC25A1	NP_005975.1	4	4	4	5	0.1801	-0.011	5	134.86	1.23431	1.30355	5	41.99	88.425	0.737902	0.646275	1.43806	1.43828	tricarboxylate transport protein, mitochondrial precursor [Homo sapiens]	33
912	SLC35D1	NP_055954.1	1	2	1	2	0.0845	0.439	2	15.08	0.487904	0.85355	2	129.22	72.15	1.47785	0.646275	1.55631	0.45357	UDP-glucuronic acid/UDP-N-acetylgalactosamine transporter [Homo sapiens]	39
913	C11orf2	NP_037397.2	1	0	0	0	0.0269	1.619	1	10.34	0	-0.31645	1	10.21	10.275	0	0.651275	0	2.10137	protein fat-free homolog [Homo sapiens]	85
914	PRAF2	NP_009144.1	1	1	1	1	0.1011	0.889	1	53.03	0	0.43355	1	64.46	58.745	0	0.661275	0	0.487016	PRA1 family protein 2 [Homo sapiens]	19
915	CDIPT	NP_006310.1	3	3	4	4	0.1737	0.879	4	115.75	0.41	0.46355	4	104.14	109.945	0.69	0.671275	0.802621	0.437626	CDP-diacylglycerol--inositol 3-phosphatidyltransferase [Homo sapiens]	23
916	HTATIP2	NP_001091990.1	0	0	0	1	0.0797	0.379	1	1.3	0	0.97355	1	5.92	3.61	0	0.676275	0	0.621656	oxidoreductase HTATIP2 isoform a [Homo sapiens]	30
917	ASAP2	NP_003878.1	1	0	0	0	0.0199	0.429	1	22.95	0	0.93355	1	15.17	19.06	0	0.681275	0	0.523681	arf-GAP with SH3 domain, ANK repeat and PH domain-containing protein 2 isoform a [Homo sapiens]	111
918	TM9SF2	NP_004791.1	3	4	4	3	0.0498	0.619	4	1576.8	0.275	0.75355	4	1594.62	1585.71	0.435	0.686275	0.514636	0.138634	transmembrane 9 superfamily member 2 precursor [Homo sapiens]	75
919	C2orf88	NP_001035984.1	0	0	1	1	0.1368	1.279	1	83.6	0	0.09355	1	150.7	117.15	0	0.686275	0	1.22143	hypothetical protein LOC84281 [Homo sapiens]	10
920	DNAH1	NP_056327.4	1	0	2	0	0.0103	1.069	2	100.53	2.53144	0.31355	2	71.07	85.8	0.0777817	0.691275	2.53264	0.772752	dynein heavy chain 1, axonemal [Homo sapiens]	487
921	VKORC1L1	NP_775788.2	1	1	1	1	0.0625	0.889	1	193.36	0	0.49355	1	83.86	138.61	0	0.691275	0	0.404507	vitamin K epoxide reductase complex subunit 1-like protein 1 [Homo sapiens]	19
922	ATP5J2	NP_004880.1	2	2	4	4	0.2553	0.469	4	936.85	0.275	0.92355	4	965.83	951.34	0.25	0.696275	0.371652	0.461621	ATP synthase subunit f, mitochondrial isoform 2a [Homo sapiens]	10
923	CLPTM1	NP_001285.1	0	0	0	1	0.0224	-1.531	1	40.04	0	2.92355	1	2.15	21.095	0	0.696275	0	4.52385	cleft lip and palate transmembrane protein 1 [Homo sapiens]	76
924	METAP1	NP_055958.2	0	1	0	0	0.0337	-0.011	1	8.57	0	1.41355	1	12.78	10.675	0	0.701275	0	1.4364	methionine aminopeptidase 1 [Homo sapiens]	43
925	FAM108B1	NP_057098.2	0	1	1	1	0.0887	0.269	1	30.27	0	1.13355	1	25.63	27.95	0	0.701275	0	0.87174	abhydrolase domain-containing protein FAM108B1 isoform 1 [Homo sapiens]	32
926	BCAP29	NP_001008405.1	0	0	1	2	0.0948	0.909	3	18.31	1.16047	0.50355	3	16.63	17.47	0.467654	0.706275	1.25116	0.405927	B-cell receptor-associated protein 29 isoform a [Homo sapiens]	40
927	PREB	NP_037520.1	2	3	1	0	0.1415	-0.501	3	23.84	0.594671	1.91355	3	18.31	21.075	1.25862	0.706275	1.39204	2.41739	prolactin regulatory element-binding protein [Homo sapiens]	45
928	SLC9A9	NP_775924.1	2	3	3	2	0.093	0.689	4	54.33	0.18	0.75355	4	39.06	46.695	0.33	0.721275	0.375899	0.063282	sodium/hydrogen exchanger 9 [Homo sapiens]	72
929	TMEM85	NP_057538.1	0	0	1	0	0.0874	0.309	1	24.11	0	1.15355	1	17.96	21.035	0	0.731275	0	0.816638	transmembrane protein 85 [Homo sapiens]	20
930	PTP4A1	NP_003454.1	1	1	1	1	0.0809	0.409	1	33.93	0	1.07355	1	31.05	32.49	0	0.741275	0	0.633918	protein tyrosine phosphatase type IVA 1 [Homo sapiens]	19
931	ZMPSTE24	NP_005848.2	5	5	4	5	0.2168	-0.021	5	298.04	0.371187	1.51355	6	264.12	281.08	0.836909	0.746275	0.915531	1.45401	CAAX prenyl protease 1 homolog [Homo sapiens]	54
932	TMEM9	NP_057540.1	0	0	0	1	0.071	1.049	1	16.01	0	0.44355	1	69.5	42.755	0	0.746275	0	0.573673	transmembrane protein 9 precursor [Homo sapiens]	20
933	ND5	YP_003024036.1	0	0	1	1	0.0315	0.399	1	14.63	0	1.09355	1	21.34	17.985	0	0.746275	0	0.658097	NADH dehydrogenase subunit 5 [Homo sapiens]	66
934	TMEM165	NP_060945.2	0	0	1	1	0.0556	0.789	1	132.18	0	0.72355	1	163.63	147.905	0	0.756275	0	0.0611949	transmembrane protein 165 [Homo sapiens]	34
935	RAB8A	NP_005361.2	5	4	6	5	0.3961	1.299	8	252.75	0.509117	0.28355	8	260.21	256.48	0.456084	0.791275	0.683529	0.907436	ras-related protein Rab-8A [Homo sapiens]	23
936	ERLIN2	NP_009106.1	4	5	7	5	0.3038	0.799	5	76.86	0.0894427	0.80355	8	230.81	153.835	0.540937	0.801275	0.548281	0.00401527	erlin-2 isoform 1 [Homo sapiens]	37
937	MTX1	NP_002446.2	2	1	1	1	0.0665	0.429	2	31.69	0.883883	1.18355	2	15.69	23.69	1.19501	0.806275	1.48637	0.661744	metaxin-1 isoform 1 [Homo sapiens]	51
938	TOMM40	NP_001122389.1	2	3	4	3	0.1828	0.819	4	184.81	1.01	0.79355	4	60.65	122.73	0.7	0.806275	1.22886	0.0223198	mitochondrial import receptor subunit TOM40 homolog [Homo sapiens]	37
939	TMEM30A	NP_060717.1	4	4	4	4	0.1717	0.969	5	47.38	0.245967	0.67355	5	42.21	44.795	0.254912	0.821275	0.354232	0.254378	cell cycle control protein 50A isoform 1 [Homo sapiens]	40
940	SSR3	NP_009038.1	1	1	1	1	0.0757	0.959	1	109.98	0	0.69355	1	113.51	111.745	0	0.826275	0	0.227166	translocon-associated protein subunit gamma [Homo sapiens]	21
941	RAB27B	NP_004154.2	11	11	10	13	0.5459	0.629	14	1110.32	0.515814	1.02355	14	948.3	1029.31	0.427618	0.826275	0.670016	0.337647	ras-related protein Rab-27B [Homo sapiens]	24
942	RP2	NP_008846.2	0	1	1	2	0.0343	1.679	2	12.28	0.79196	-0.02645	2	21.36	16.82	0.53033	0.826275	0.953126	1.45948	protein XRP2 [Homo sapiens]	39
943	MPV17	NP_002428.1	1	1	2	1	0.1307	1.259	2	53.75	0.0777817	0.43355	2	76.15	64.95	0.19799	0.846275	0.21272	0.689706	protein Mpv17 [Homo sapiens]	19
944	TMED7	NP_861974.1	4	3	3	3	0.1518	1.389	4	214.23	0.945	0.30355	3	183.11	198.67	0.178979	0.846275	0.9618	0.90695	transmembrane emp24 domain-containing protein 7 precursor [Homo sapiens]	25
945	SURF1	NP_003163.1	1	1	1	1	0.0533	1.599	1	16.45	0	0.11355	1	27.17	21.81	0	0.856275	0	1.22668	surfeit locus protein 1 [Homo sapiens]	33
946	VAPB	NP_004729.1	1	1	2	2	0.1193	1.209	2	14.66	0.579828	0.51355	2	19.76	17.21	0.318198	0.861275	0.6614	0.570964	vesicle-associated membrane protein-associated protein B/C [Homo sapiens]	27
947	C18orf19	NP_001092271.1	0	0	1	0	0.0809	1.489	1	8.13	0	0.25355	1	6.93	7.53	0	0.871275	0	1.00266	hypothetical protein LOC125228 [Homo sapiens]	30
948	SLC25A15	NP_055067.1	2	2	2	2	0.1096	2.069	2	37.98	2.20617	-0.27645	2	41.15	39.565	1.0748	0.896275	2.45406	1.85042	mitochondrial ornithine transporter 1 [Homo sapiens]	32
949	ATP5H	NP_006347.1	8	7	11	9	0.6211	1.049	11	338.96	0.346738	0.76355	11	396.72	367.84	0.310557	0.906275	0.465481	0.222718	ATP synthase subunit d, mitochondrial isoform a [Homo sapiens]	18
950	KDELR1	NP_006792.1	1	2	2	1	0.1415	0.759	2	108.81	1.13844	1.05355	2	63.07	85.94	1.7607	0.906275	2.09669	0.229818	ER lumen protein retaining receptor 1 [Homo sapiens]	24
951	CD68	NP_001035148.1	0	0	2	0	0.0734	0.969	2	15.71	0.0636396	0.84355	2	11.8	13.755	0.424264	0.906275	0.42901	0.0978804	macrosialin isoform B [Homo sapiens]	34
952	CTPS	NP_001896.2	0	1	0	0	0.0271	1.329	1	24.66	0	0.48355	1	22.65	23.655	0	0.906275	0	0.659649	CTP synthase 1 [Homo sapiens]	66
953	IKBIP	NP_710154.1	0	0	2	2	0.0955	1.449	2	25.38	0.0212132	0.41355	3	34.66	30.02	1.2644	0.931275	1.26458	0.786206	inhibitor of nuclear factor kappa-B kinase-interacting protein isoform 1 [Homo sapiens]	43
954	SCARB2	NP_005497.1	1	0	1	1	0.0628	0.729	1	17.93	0	1.14355	1	19.59	18.76	0	0.936275	0	0.313082	lysosome membrane protein 2 [Homo sapiens]	54
955	ALG1	NP_061982.3	0	0	1	0	0.028	1.429	1	9.62	0	0.44355	1	8.42	9.02	0	0.936275	0	0.744245	chitobiosyldiphosphodolichol beta-mannosyltransferase [Homo sapiens]	52
956	C6orf25	NP_612121.1	4	6	8	8	0.2523	1.069	8	1087.64	0.33234	0.85355	8	909.58	998.61	0.275772	0.961275	0.431856	0.158483	protein G6b isoform G6b-G precursor [Homo sapiens]	23
957	MRVI1	NP_001093637.1	1	0	1	2	0.0503	1.049	2	12.79	1.06066	0.91355	2	12.96	12.875	0.275772	0.981275	1.09592	0.0976053	protein MRVI1 isoform c [Homo sapiens]	65
958	C17orf61	NP_689979.1	1	1	1	1	0.2478	-0.961	1	37.32	0	2.93355	1	34.77	36.045	0	0.986275	0	2.79219	hypothetical protein LOC254863 precursor [Homo sapiens]	11
959	VPS18	NP_065908.1	0	1	0	0	0.0185	1.129	1	8.16	0	0.88355	1	9.54	8.85	0	1.00628	0	0.172477	vacuolar protein sorting-associated protein 18 homolog [Homo sapiens]	110
960	PRDX2	NP_005800.3	1	1	1	2	0.1414	0.899	2	56.67	0.141421	1.13355	2	50.25	53.46	0.388909	1.01628	0.413824	0.163196	peroxiredoxin-2 isoform a [Homo sapiens]	21
961	LAT	NP_001014989.2	2	2	3	3	0.1747	1.009	3	26.24	0.398372	1.07355	3	22.58	24.41	0.196299	1.04127	0.44411	0.0438345	linker for activation of T-cells family member 1 isoform d [Homo sapiens]	28
962	YWHAQ	NP_006817.1	10	11	13	11	0.3755	1.129	13	733.21	0.468722	0.96355	13	748.63	740.92	0.396611	1.04628	0.614003	0.111817	14-3-3 protein theta [Homo sapiens]	27
963	PITPNB	NP_036531.1	1	1	1	1	0.0886	3.179	1	4.83	0	-1.04645	1	41.14	22.985	0	1.06628	0	2.80213	phosphatidylinositol transfer protein beta isoform [Homo sapiens]	31
964	MPL	NP_005364.1	2	2	2	3	0.0756	1.059	3	31.29	1.66854	1.10355	3	26.66	28.975	1.47802	1.08127	2.22903	0.0291338	thrombopoietin receptor precursor [Homo sapiens]	71
965	INF2	NP_116103.1	0	2	0	0	0.1197	1.339	2	19.42	0.127279	0.83355	2	13.67	16.545	1.78191	1.08628	1.78645	0.329021	inverted formin-2 isoform 3 [Homo sapiens]	25
966	NDUFA13	NP_057049.5	2	2	4	5	0.2569	1.479	5	51.5	0.290689	0.72355	5	78.71	65.105	0.550073	1.10128	0.622158	0.485059	NADH dehydrogenase [ubiquinone] 1 alpha subcomplex subunit 13 [Homo sapiens]	16
967	MAPRE1	NP_036457.1	1	0	1	1	0.0448	1.019	1	12.53	0	1.19355	1	8.94	10.735	0	1.10628	0	0.111569	microtubule-associated protein RP/EB family member 1 [Homo sapiens]	29
968	RAB1A	NP_004152.1	6	7	8	8	0.4195	1.299	10	531.78	0.645105	0.94355	10	754.47	643.125	0.449043	1.12128	0.786003	0.224157	ras-related protein Rab-1A isoform 1 [Homo sapiens]	22
969	MYO5A	NP_001135967.1	0	1	0	0	0.0148	1.409	1	21.8	0	0.83355	1	22.85	22.325	0	1.12128	0	0.362895	myosin-Va isoform 2 [Homo sapiens]	212
970	C16orf62	NP_064710.3	0	0	1	2	0.028	-0.031	2	37.35	1.69706	2.28355	2	20.46	28.905	0.685894	1.12627	1.83042	1.45314	hypothetical protein LOC57020 [Homo sapiens]	109
971	HCK	NP_001165602.1	1	1	4	2	0.0655	0.799	4	54.72	0.175	1.56355	4	41.64	48.18	0.215	1.18128	0.277218	0.457657	tyrosine-protein kinase HCK isoform d [Homo sapiens]	57
972	CHP	NP_009167.1	2	2	0	0	0.1436	2.459	2	58.08	3.6911	-0.08645	2	40.13	49.105	0.629325	1.18628	3.74436	1.51727	calcium-binding protein p22 [Homo sapiens]	22
973	ANXA1	NP_000691.1	0	0	1	0	0.0434	0.449	1	31.52	0	1.92355	1	11.3	21.41	0	1.18628	0	0.87894	annexin A1 [Homo sapiens]	38
974	GDE1	NP_057725.1	0	0	1	2	0.0695	-0.311	2	6.92	0.304056	2.69355	2	5.12	6.02	3.40118	1.19128	3.41475	1.78341	glycerophosphodiester phosphodiesterase 1 [Homo sapiens]	37
975	RNF170	NP_112216.3	0	1	1	1	0.0543	2.119	1	9.38	0	0.27355	1	11.36	10.37	0	1.19627	0	1.09083	ring finger protein 170 isoform a [Homo sapiens]	29
976	MYCT1	NP_079383.2	1	1	3	2	0.1404	0.649	2	47.18	0.0282843	1.75355	3	18.21	32.695	1.12006	1.20128	1.12042	0.650172	myc target protein 1 [Homo sapiens]	26
977	B2M	NP_004039.1	3	1	3	3	0.3193	1.759	4	301.96	0.6	0.66355	4	437.57	369.765	0.585	1.21128	0.837989	0.639492	beta-2-microglobulin precursor [Homo sapiens]	13
978	ANXA3	NP_005130.1	2	1	2	2	0.1734	1.019	3	23.74	1.44338	1.41355	3	20.03	21.885	1.45492	1.21627	2.04942	0.22938	annexin A3 [Homo sapiens]	36
979	RIT1	NP_008843.1	0	0	0	1	0.0548	0.839	1	10.22	0	1.63355	1	4.15	7.185	0	1.23628	0	0.454455	GTP-binding protein Rit1 [Homo sapiens]	25
980	RASA1	NP_002881.1	0	3	0	0	0.0411	1.069	3	9.49	2.1362	1.48355	3	10.87	10.18	1.7205	1.27628	2.74289	0.229677	ras GTPase-activating protein 1 isoform 1 [Homo sapiens]	116
981	ZFPL1	NP_006773.2	0	0	1	1	0.029	1.569	1	12.6	0	1.00355	1	10.16	11.38	0	1.28628	0	0.310846	zinc finger protein-like 1 [Homo sapiens]	34
982	AFG3L2	NP_006787.1	1	3	2	2	0.0753	0.969	4	59.97	0.295	1.62355	4	33.69	46.83	0.54	1.29627	0.615325	0.357051	AFG3-like protein 2 [Homo sapiens]	88
983	STX11	NP_003755.2	7	6	8	10	0.4077	1.369	10	145.09	0.344688	1.24355	10	112.77	128.93	0.464855	1.30627	0.578705	0.067908	syntaxin-11 [Homo sapiens]	33
984	EPHX1	NP_000111.1	2	0	0	0	0.0769	-1.391	2	39.95	0.254558	4.04355	2	19.12	29.535	0.975807	1.32627	1.00846	2.89744	epoxide hydrolase 1 [Homo sapiens]	52
985	C8orf55	NP_057731.1	2	2	2	2	0.2019	0.429	2	19.95	0.92631	2.28355	2	18.86	19.405	2.48194	1.35628	2.64917	0.966887	mesenchymal stem cell protein DSCD75 precursor [Homo sapiens]	23
986	LPCAT1	NP_079106.3	1	0	1	1	0.0281	0.819	1	15.19	0	1.92355	1	7.04	11.115	0	1.37128	0	0.569568	lysophosphatidylcholine acyltransferase 1 [Homo sapiens]	59
987	CPNE3	NP_003900.1	0	0	1	1	0.0298	1.609	1	8.51	0	1.16355	1	11.66	10.085	0	1.38627	0	0.227214	copine-3 [Homo sapiens]	60
988	LMF2	NP_149977.2	1	1	1	1	0.0226	1.139	1	36.17	0	1.68355	1	25.25	30.71	0	1.41127	0	0.272842	lipase maturation factor 2 [Homo sapiens]	79
989	LAMC1	NP_002284.3	1	0	0	0	0.0087	4.569	1	33.56	0	-1.71645	1	50.86	42.21	0	1.42627	0	3.11615	laminin subunit gamma-1 precursor [Homo sapiens]	177
990	GP9	NP_000165.1	4	5	8	7	0.3051	1.459	8	1531.69	0.572756	1.48355	8	1529.96	1530.83	0.537401	1.47127	0.785398	0.0117989	platelet glycoprotein IX precursor [Homo sapiens]	19
991	PCBP2	NP_001122386.1	1	0	0	0	0.0409	-0.291	1	31.29	0	3.29355	1	15.93	23.61	0	1.50128	0	1.68834	poly(rC)-binding protein 2 isoform g [Homo sapiens]	33
992	TMEM164	NP_115603.2	0	0	1	1	0.0606	2.759	1	1.33	0	0.37355	1	5.69	3.51	0	1.56628	0	1.07693	transmembrane protein 164 isoform b [Homo sapiens]	33
993	TSPAN4	NP_001020409.1	1	1	1	1	0.105	1.439	1	18.2	0	1.72355	1	14.15	16.175	0	1.58127	0	0.127244	tetraspanin-4 isoform a [Homo sapiens]	26
994	YIF1B	NP_291035.1	1	1	0	1	0.0919	-0.641	1	47.91	0	4.05355	1	41.2	44.555	0	1.70627	0	1.94549	protein YIF1B isoform 2 [Homo sapiens]	31
995	MPDU1	NP_004861.2	2	2	2	2	0.0972	2.219	2	34.26	0.141421	1.19355	2	36.9	35.58	1.25158	1.70628	1.25954	0.424962	mannose-P-dolichol utilization defect 1 protein [Homo sapiens]	26
996	NDUFA11	NP_783313.1	0	1	0	0	0.1348	3.929	1	15.84	0	-0.30645	1	15.92	15.88	0	1.81128	0	1.65348	NADH dehydrogenase [ubiquinone] 1 alpha subcomplex subunit 11 [Homo sapiens]	14
997	BTN3A1	NP_008979.3	0	1	0	0	0.0253	-0.671	1	807.7	0	4.30355	1	17.91	412.805	0	1.81627	0	1.93668	butyrophilin subfamily 3 member A1 isoform a [Homo sapiens]	57
998	TMED8	NP_998766.1	1	1	1	1	0.0554	-0.851	1	42.67	0	4.55355	1	42.68	42.675	0	1.85127	0	2.0643	protein TMED8 [Homo sapiens]	35
999	LOC100291695	XP_002344707.1	0	1	0	0	0.1013	2.709	1	5.01	0	1.43355	1	8.11	6.56	0	2.07127	0	0.435422	PREDICTED: similar to spectrin, beta, non-erythrocytic 2 [Homo sapiens]	17
1000	EML3	NP_694997.2	1	1	0	0	0.0268	2.289	1	18.41	0	1.86355	1	19.4	18.905	0	2.07628	0	0.144893	echinoderm microtubule-associated protein-like 3 [Homo sapiens]	95
1001	ADCY10	NP_001161221.1	0	0	2	0	0.0275	2.129	2	169.97	1.66877	2.78355	2	121.14	145.555	1.95869	2.45628	2.57318	0.18843	adenylate cyclase type 10 isoform 2 [Homo sapiens]	169
1002	MGAT4B	NP_463459.1	1	1	0	0	0.0604	2.219	2	16.6	3.25269	2.70355	2	15.77	16.185	2.42538	2.46128	4.05739	0.139208	alpha-1,3-mannosyl-glycoprotein 4-beta-N-acetylglucosaminyltransferase B isoform 2 [Homo sapiens]	64
1003	SLC25A13	NP_055066.1	2	2	2	2	0.0593	3.779	2	14.05	0.806102	1.33355	2	17.56	15.805	1.38593	2.55628	1.60331	0.676451	calcium-binding mitochondrial carrier protein Aralar2 isoform 2 [Homo sapiens]	74
1004	PTPN12	NP_002826.3	0	1	0	0	0.0192	4.499	1	45.82	0	1.32355	1	154.51	100.165	0	2.91127	0	0.771271	tyrosine-protein phosphatase non-receptor type 12 isoform 1 [Homo sapiens]	88
1005	DPYSL2	NP_001377.1	0	1	0	0	0.0472	2.939	1	10.02	0	3.59355	1	22.98	16.5	0	3.26628	0	0.141702	dihydropyrimidinase-related protein 2 [Homo sapiens]	62
1006	GDAP1	NP_061845.2	1	0	0	0	0.0531	2.459	1	21.51	0	4.13355	1	6.66	14.085	0	3.29628	0	0.359219	ganglioside-induced differentiation-associated protein 1 isoform a [Homo sapiens]	41
1007	MTOR	NP_004949.1	1	0	0	0	0.0063	3.499	1	12.78	0	3.54355	1	20.6	16.69	0	3.52128	0	0.00894608	serine/threonine-protein kinase mTOR [Homo sapiens]	288
1008	SEPT8	NP_001092282.1	1	1	0	0	0.0452	3.549	1	39.11	0	3.71355	1	24.75	31.93	0	3.63128	0	0.0320423	septin-8 isoform c [Homo sapiens]	51
1009	TRIM28	NP_005753.1	0	1	0	0	0.0371	4.399	1	39.54	0	4.71355	1	12.03	25.785	0	4.55627	0	0.0488163	transcription intermediary factor 1-beta [Homo sapiens]	88

## Sheet: Table S2
	Supplementary Table 2. 1,957 total proteins (all potential group members) identified in platelet membrane proteome from either a probable AD pool or a cognitive normal pool.
	Group	Refseq ID	ctl1	ctl2	ad1	ad2	Percent	Log2ratio	Matched	SE	Log2ratio	Matched	SE	N=2, Mean	S.S.E.	Variance	Description	MW
			Pep	Pep	Pep	Pep	Coverage	ad1/ctl1	ad1/ctl1	ad1/ctl1	ad2/ctl2	ad2/ctl2	ad2/ctl2	AD/CT		SD%		(kD)
1	1.1	NP_001104026.1	127	140	122	136	0.5803	-0.181	162	0.0887812	-0.41645	167	0.0913111	-0.298725	0.127357	0.55733	filamin-A isoform 2 [Homo sapiens]	280
2	1.1	NP_001447.2	127	140	122	136	0.582	-0.181	162	0.0887812	-0.41645	167	0.0913111	-0.298725	0.127357	0.55733	filamin-A isoform 1 [Homo sapiens]	279
3	1.1	NP_001157789.1	8	9	6	7	0.0395	-0.151	10	0.256144	-0.64645	11	0.39498	-0.398725	0.470764	0.878641	filamin-B isoform 1 [Homo sapiens]	281
4	1.1	NP_001157791.1	8	9	6	7	0.0403	-0.151	10	0.256144	-0.64645	11	0.39498	-0.398725	0.470764	0.878641	filamin-B isoform 4 [Homo sapiens]	275
5	1.1	NP_001448.2	8	9	6	7	0.04	-0.151	10	0.256144	-0.64645	11	0.39498	-0.398725	0.470764	0.878641	filamin-B isoform 2 [Homo sapiens]	277
6	1.1	NP_001157790.1	8	9	6	7	0.0401	-0.151	10	0.256144	-0.64645	11	0.39498	-0.398725	0.470764	0.878641	filamin-B isoform 3 [Homo sapiens]	276
7	1.1	NP_001449.3	8	7	7	9	0.0286	-0.011	9	0.3	-0.29645	9	0.493333	-0.153725	0.577389	1.31302	filamin-C isoform a [Homo sapiens]	290
8	1.1	NP_001120959.1	8	7	7	9	0.029	-0.011	9	0.3	-0.29645	9	0.493333	-0.153725	0.577389	1.31302	filamin-C isoform b [Homo sapiens]	287
9	2.1	NP_006280.3	127	140	109	103	0.5549	-0.721	159	0.0959592	-0.75645	161	0.0851159	-0.738725	0.128269	0.0339327	talin-1 [Homo sapiens]	269
10	2.1	NP_055874.2	10	11	11	10	0.0315	-0.341	12	0.236714	-0.56645	12	0.228053	-0.453725	0.328697	0.351352	talin-2 [Homo sapiens]	271
11	3.1	NP_002464.1	129	137	78	87	0.4939	-1.211	141	0.0985318	-1.48645	144	0.0933333	-1.34873	0.135719	0.144412	myosin-9 [Homo sapiens]	226
12	3.1	NP_001035203.1	12	12	8	6	0.0566	-0.891	13	0.502004	-1.07645	12	0.225167	-0.983725	0.550189	0.133302	myosin-11 isoform SM1B [Homo sapiens]	227
13	3.1	NP_001035202.1	12	12	8	6	0.0576	-0.891	13	0.502004	-1.07645	12	0.225167	-0.983725	0.550189	0.133302	myosin-11 isoform SM2B [Homo sapiens]	224
14	3.1	NP_002465.1	12	12	8	6	0.0568	-0.891	13	0.502004	-1.07645	12	0.225167	-0.983725	0.550189	0.133302	myosin-11 isoform SM1A [Homo sapiens]	227
15	3.1	NP_074035.1	12	12	8	6	0.0578	-0.891	13	0.502004	-1.07645	12	0.225167	-0.983725	0.550189	0.133302	myosin-11 isoform SM2A [Homo sapiens]	223
16	3.1	NP_005955.1	11	10	8	7	0.0455	-1.311	14	0.465035	-1.19645	13	0.266256	-1.25373	0.535863	0.0646067	myosin-10 [Homo sapiens]	228
17	3.1	NP_001139281.1	5	5	5	3	0.0255	0.199	7	0.865539	0.43355	7	0.922233	0.316275	1.26478	0.524391	myosin-14 isoform 3 [Homo sapiens]	231
18	3.1	NP_001070654.1	5	5	5	3	0.026	0.199	7	0.865539	0.43355	7	0.922233	0.316275	1.26478	0.524391	myosin-14 isoform 1 [Homo sapiens]	228
19	3.1	NP_079005.3	5	5	5	3	0.0261	0.199	7	0.865539	0.43355	7	0.922233	0.316275	1.26478	0.524391	myosin-14 isoform 2 [Homo sapiens]	227
20	4.1	NP_000410.2	80	78	80	79	0.5091	0.039	95	0.121065	0.05355	94	0.0990164	0.046275	0.1564	0.222332	integrin alpha 2b preproprotein [Homo sapiens]	113
21	5.1	NP_003364.1	73	77	58	59	0.5947	-0.561	83	0.105374	-0.72645	83	0.104276	-0.643725	0.148247	0.18174	vinculin isoform VCL [Homo sapiens]	116
22	5.1	NP_054706.1	73	77	58	59	0.5591	-0.561	83	0.105374	-0.72645	83	0.104276	-0.643725	0.148247	0.18174	vinculin isoform meta-VCL [Homo sapiens]	123
23	6.1	NP_003237.2	56	53	25	27	0.3009	-2.041	58	0.154942	-2.06645	60	0.149755	-2.05373	0.215484	0.00876255	thrombospondin-1 precursor [Homo sapiens]	129
24	6.1	NP_003238.2	6	4	1	1	0.0316	-2.271	6	0.743012	-2.44645	6	0.461321	-2.35873	0.874576	0.052597	thrombospondin-2 precursor [Homo sapiens]	129
25	6.1	NP_009043.1	2	1	0	0	0.0073	-4.341	2	0.106066	-3.74645	2	0.0989949	-4.04373	0.145086	0.103966	thrombospondin-3 precursor [Homo sapiens]	104
26	6.1	NP_000086.2	2	1	0	0	0.0092	-4.341	2	0.106066	-3.74645	2	0.0989949	-4.04373	0.145086	0.103966	cartilage oligomeric matrix protein precursor [Homo sapiens]	82
27	6.1	NP_003239.2	2	1	0	0	0.0073	-4.341	2	0.106066	-3.74645	2	0.0989949	-4.04373	0.145086	0.103966	thrombospondin-4 precursor [Homo sapiens]	105
28	7.1	NP_004850.1	48	53	15	18	0.4149	-1.891	56	0.248553	-2.28645	54	0.238145	-2.08873	0.344226	0.133874	clathrin heavy chain 1 [Homo sapiens]	191
29	7.1	NP_009029.3	11	11	3	3	0.0732	-2.321	12	0.484974	-2.71645	12	0.623538	-2.51873	0.789937	0.111019	clathrin heavy chain 2 isoform 1 [Homo sapiens]	186
30	7.1	NP_001826.3	11	11	3	3	0.0758	-2.321	12	0.484974	-2.71645	12	0.623538	-2.51873	0.789937	0.111019	clathrin heavy chain 2 isoform 2 [Homo sapiens]	180
31	8.1	NP_000005.2	42	44	37	40	0.3867	-0.111	48	0.158771	-0.28645	46	0.145968	-0.198725	0.215673	0.624289	alpha-2-macroglobulin precursor [Homo sapiens]	163
32	8.1	NP_002855.2	6	6	5	5	0.0391	0.019	6	0.236784	-0.08645	6	0.314351	-0.033725	0.393552	2.21095	pregnancy zone protein precursor [Homo sapiens]	163
33	9.1	NP_000201.2	39	37	38	43	0.4352	0.289	45	0.163978	-0.10645	46	0.137121	0.091275	0.213755	3.06355	integrin alpha-6 isoform b precursor [Homo sapiens]	119
34	9.1	NP_001073286.1	39	37	37	42	0.417	0.279	44	0.167339	-0.09645	45	0.140127	0.091275	0.218261	2.90861	integrin alpha-6 isoform a precursor [Homo sapiens]	121
35	10.1	NP_113659.3	43	43	41	40	0.6109	-0.211	47	0.121068	-0.56645	47	0.125444	-0.388725	0.174338	0.646578	fermitin family homolog 3 short form [Homo sapiens]	75
36	10.1	NP_848537.1	43	43	41	40	0.6072	-0.211	47	0.121068	-0.56645	47	0.125444	-0.388725	0.174338	0.646578	fermitin family homolog 3 long form [Homo sapiens]	75
37	11.1	NP_110400.1	51	53	39	41	0.7184	-0.701	54	0.132	-0.68645	53	0.124998	-0.693725	0.181793	0.0148307	tubulin beta-1 chain [Homo sapiens]	50
38	11.2	NP_821133.1	32	38	31	32	0.6914	-0.561	38	0.145999	-0.77645	38	0.15411	-0.668725	0.212287	0.227816	tubulin beta chain [Homo sapiens]	49
39	11.3	NP_006079.1	32	38	28	27	0.6899	-0.361	38	0.131399	-0.71645	38	0.144377	-0.538725	0.195219	0.466548	tubulin beta-2C chain [Homo sapiens]	49
40	11.4	NP_006078.2	28	33	22	23	0.5788	-0.431	32	0.146725	-0.71645	32	0.15026	-0.573725	0.210015	0.351813	tubulin beta-4 chain [Homo sapiens]	49
41	11.4	NP_821080.1	26	31	25	24	0.5213	-0.511	31	0.163441	-0.82645	31	0.168829	-0.668725	0.234981	0.333555	tubulin beta-2B chain [Homo sapiens]	49
42	11.4	NP_001060.1	26	30	25	24	0.4697	-0.501	30	0.169794	-0.77645	30	0.167968	-0.638725	0.238837	0.30494	tubulin beta-2A chain [Homo sapiens]	49
43	11.5	NP_006077.2	20	23	18	19	0.3333	-0.731	24	0.200042	-0.93645	24	0.242908	-0.833725	0.314676	0.174248	tubulin beta-3 chain [Homo sapiens]	50
44	11.5	NP_115914.1	18	22	14	15	0.3206	-0.601	22	0.200409	-1.07645	22	0.221729	-0.838725	0.298877	0.400839	tubulin beta-6 chain [Homo sapiens]	49
45	11.5	NP_817124.1	16	17	11	12	0.1667	-0.581	17	0.259513	-0.93645	17	0.281341	-0.758725	0.382753	0.331268	tubulin beta-8 chain isoform 1 [Homo sapiens]	49
46	11.5	NP_001157626.1	14	15	11	12	0.1586	-0.711	15	0.276273	-1.06645	15	0.299511	-0.888725	0.407472	0.282811	tubulin beta-8 chain isoform 2 [Homo sapiens]	41
47	11.6	NP_064424.3	9	10	6	8	0.1959	-0.071	10	0.268794	-0.55645	11	0.307542	-0.313725	0.408451	1.09416	putative tubulin beta-4q chain [Homo sapiens]	48
48	12.1	NP_005132.2	47	44	24	27	0.5092	-1.921	48	0.171762	-2.13645	48	0.151554	-2.02873	0.229065	0.0750945	fibrinogen, beta chain preproprotein [Homo sapiens]	55
49	13.1	NP_000499.1	35	43	24	27	0.4596	-1.691	43	0.198248	-1.70645	42	0.151217	-1.69873	0.249337	0.00643118	fibrinogen, alpha polypeptide isoform alpha-E preproprotein [Homo sapiens]	94
50	13.1	NP_068657.1	35	42	24	27	0.5776	-1.721	42	0.200594	-1.79645	40	0.142302	-1.75873	0.245943	0.0303352	fibrinogen, alpha polypeptide isoform alpha preproprotein [Homo sapiens]	69
51	14.1	NP_001123476.1	36	31	20	22	0.4956	-0.951	38	0.209266	-0.91645	36	0.205	-0.933725	0.292946	0.0261646	alpha-actinin-1 isoform a [Homo sapiens]	105
52	14.1	NP_001093.1	36	31	20	22	0.5078	-0.951	38	0.209266	-0.91645	36	0.205	-0.933725	0.292946	0.0261646	alpha-actinin-1 isoform b [Homo sapiens]	102
53	14.1	NP_001123477.1	35	29	19	21	0.4882	-0.911	36	0.22	-0.83645	34	0.205798	-0.873725	0.301252	0.0603334	alpha-actinin-1 isoform c [Homo sapiens]	102
54	14.2	NP_004915.2	11	10	8	7	0.1658	-0.521	12	0.574464	-0.03645	12	0.415692	-0.278725	0.70909	1.22927	alpha-actinin-4 [Homo sapiens]	104
55	14.3	NP_001094.1	9	6	3	2	0.1253	-0.371	10	0.439557	-0.36645	10	0.531263	-0.368725	0.689529	0.00872557	alpha-actinin-2 [Homo sapiens]	103
56	14.3	NP_001095.1	4	2	1	0	0.0577	-0.251	5	0.764735	-1.45645	4	0.28	-0.853725	0.814383	0.998427	alpha-actinin-3 [Homo sapiens]	103
57	15.1	NP_001605.1	50	46	38	41	0.64	-0.541	52	0.0984593	-0.62645	52	0.11094	-0.583725	0.14833	0.103512	actin, cytoplasmic 2 [Homo sapiens]	41
58	15.1	NP_001092.1	50	46	38	41	0.64	-0.541	52	0.0984593	-0.62645	52	0.11094	-0.583725	0.14833	0.103512	actin, cytoplasmic 1 [Homo sapiens]	41
59	15.1	NP_001091.1	23	22	18	19	0.3793	-0.791	24	0.116351	-0.93645	25	0.192	-0.863725	0.224503	0.119076	actin, alpha skeletal muscle [Homo sapiens]	42
60	15.1	NP_005150.1	23	22	18	19	0.3793	-0.791	24	0.116351	-0.93645	25	0.192	-0.863725	0.224503	0.119076	actin, alpha cardiac muscle 1 proprotein [Homo sapiens]	41
61	15.1	NP_001604.1	20	19	16	16	0.3501	-0.791	21	0.126566	-1.00645	22	0.213201	-0.898725	0.247939	0.169514	actin, aortic smooth muscle [Homo sapiens]	41
62	15.1	NP_001606.1	20	19	16	16	0.3511	-0.791	21	0.126566	-1.00645	22	0.213201	-0.898725	0.247939	0.169514	actin, gamma-enteric smooth muscle propeptide [Homo sapiens]	41
63	15.1	NP_001135417.1	20	17	16	15	0.2706	-0.751	20	0.12522	-0.74645	19	0.160591	-0.748725	0.203641	0.00429709	actin, aortic smooth muscle [Homo sapiens]	41
64	15.1	NP_001077007.1	17	13	12	14	0.133	-0.751	17	0.232834	-0.71645	17	0.1722	-0.733725	0.289594	0.0332966	POTE ankyrin domain family member E [Homo sapiens]	121
65	15.1	XP_933678.1	15	10	9	11	0.106	-0.601	15	0.222051	-0.78645	15	0.193649	-0.693725	0.29463	0.189027	PREDICTED: similar to protein expressed in prostate, ovary, testis, and placenta 2 isoform 2 [Homo sapiens]	121
66	15.1	NP_001093241.1	15	12	11	12	0.0977	-0.551	15	0.209141	-0.68645	15	0.191067	-0.618725	0.283278	0.154798	POTE ankyrin domain family member F [Homo sapiens]	121
67	15.1	XP_002342300.1	15	10	9	11	0.1197	-0.601	15	0.222051	-0.78645	15	0.193649	-0.693725	0.29463	0.189027	PREDICTED: similar to protein expressed in prostate, ovary, testis, and placenta 2 [Homo sapiens]	107
68	15.2	XP_001724457.2	14	10	9	10	0.118	-0.871	14	0.152339	-0.65645	15	0.224633	-0.763725	0.271417	0.198644	PREDICTED: actin, beta-like 3 [Homo sapiens]	103
69	15.3	XP_934799.2	12	8	7	11	0.1214	-0.601	13	0.26903	-0.58645	13	0.202466	-0.593725	0.336703	0.0173286	PREDICTED: similar to protein expressed in prostate, ovary, testis, and placenta 2 [Homo sapiens]	117
70	15.3	XP_001723964.2	12	8	7	8	0.0823	-0.961	12	0.164545	-0.96645	12	0.167432	-0.963725	0.234752	0.00399879	PREDICTED: kappa-actin [Homo sapiens]	103
71	15.3	XP_001723211.2	12	8	7	8	0.0823	-0.961	12	0.164545	-0.96645	12	0.167432	-0.963725	0.234752	0.00399879	PREDICTED: actin, beta-like 3 [Homo sapiens]	103
72	15.4	NP_001017992.1	13	10	12	14	0.2819	-0.431	16	0.2825	-0.81645	16	0.29	-0.623725	0.404853	0.436978	beta-actin-like protein 2 [Homo sapiens]	41
73	16.1	NP_000543.2	37	37	11	13	0.144	-2.051	38	0.228732	-1.99645	38	0.18331	-2.02373	0.293123	0.0190602	von Willebrand factor preproprotein [Homo sapiens]	309
74	17.1	NP_000203.2	41	41	42	44	0.349	-0.171	46	0.1268	-0.31645	44	0.120605	-0.243725	0.174996	0.421987	integrin beta-3 precursor [Homo sapiens]	87
75	18.1	NP_000500.2	36	34	18	19	0.5378	-1.671	40	0.184993	-1.70645	39	0.163331	-1.68873	0.246778	0.0148437	fibrinogen gamma chain isoform gamma-A precursor [Homo sapiens]	49
76	18.1	NP_068656.2	36	34	18	19	0.5188	-1.671	40	0.184993	-1.70645	39	0.163331	-1.68873	0.246778	0.0148437	fibrinogen gamma chain isoform gamma-B precursor [Homo sapiens]	51
77	19.1	NP_031377.2	39	42	25	26	0.2989	-1.031	45	0.196774	-1.14645	45	0.18932	-1.08873	0.273061	0.0749826	multimerin-1 [Homo sapiens]	138
78	20.1	NP_004479.1	26	28	31	32	0.4375	0.469	38	0.129777	0.19355	37	0.193991	0.331275	0.233398	0.587948	platelet glycoprotein V precursor [Homo sapiens]	60
79	21.1	NP_004095.4	32	31	3	5	0.2318	-1.821	33	0.341192	-1.75645	32	0.247487	-1.78873	0.4215	0.0255175	fatty acid synthase [Homo sapiens]	273
80	22.1	NP_000164.5	24	25	21	21	0.3589	0.139	33	0.214116	0.27355	32	0.226274	0.206275	0.311521	0.461235	platelet glycoprotein Ib alpha chain precursor [Homo sapiens]	71
81	23.1	NP_001123291.1	30	28	34	39	0.7806	0.409	40	0.205548	0.35355	39	0.204964	0.381275	0.290276	0.102837	NADH-cytochrome b5 reductase 3 isoform 2 [Homo sapiens]	31
82	23.1	NP_000389.1	30	28	34	39	0.7209	0.409	40	0.205548	0.35355	39	0.204964	0.381275	0.290276	0.102837	NADH-cytochrome b5 reductase 3 isoform 1 [Homo sapiens]	34
83	23.1	NP_015565.1	30	28	34	39	0.7806	0.409	40	0.205548	0.35355	39	0.204964	0.381275	0.290276	0.102837	NADH-cytochrome b5 reductase 3 isoform 2 [Homo sapiens]	31
84	23.1	NP_001165132.1	30	28	34	39	0.7806	0.409	40	0.205548	0.35355	39	0.204964	0.381275	0.290276	0.102837	NADH-cytochrome b5 reductase 3 isoform 2 [Homo sapiens]	31
85	23.1	NP_001165131.1	30	28	34	39	0.6497	0.409	40	0.205548	0.35355	39	0.204964	0.381275	0.290276	0.102837	NADH-cytochrome b5 reductase 3 isoform 3 [Homo sapiens]	38
86	23.2	NP_057327.2	5	7	7	10	0.3475	0.459	12	0.398372	0.08355	12	0.588897	0.271275	0.710985	0.97865	NADH-cytochrome b5 reductase 1 [Homo sapiens]	34
87	23.2	NP_057313.2	3	2	3	4	0.0906	-0.111	4	0.75	-0.02645	4	0.94	-0.068725	1.20254	0.869929	NADH-cytochrome b5 reductase 2 [Homo sapiens]	31
88	24.1	NP_055423.1	25	30	18	16	0.3152	-1.071	34	0.265823	-1.50645	35	0.253546	-1.28873	0.367352	0.238926	cytoplasmic FMR1-interacting protein 1 isoform a [Homo sapiens]	145
89	24.1	NP_001028200.1	16	18	11	10	0.3127	-1.381	22	0.370969	-1.86645	22	0.432797	-1.62373	0.570028	0.211406	cytoplasmic FMR1-interacting protein 1 isoform b [Homo sapiens]	94
90	24.1	NP_001032409.2	12	16	7	8	0.1516	-1.171	18	0.37241	-1.32645	17	0.334699	-1.24873	0.500712	0.0880256	cytoplasmic FMR1-interacting protein 2 [Homo sapiens]	145
91	24.1	NP_001032410.1	12	16	7	8	0.1516	-1.171	18	0.37241	-1.32645	17	0.334699	-1.24873	0.500712	0.0880256	cytoplasmic FMR1-interacting protein 2 [Homo sapiens]	145
92	24.1	NP_055191.2	12	16	7	8	0.1516	-1.171	18	0.37241	-1.32645	17	0.334699	-1.24873	0.500712	0.0880256	cytoplasmic FMR1-interacting protein 2 [Homo sapiens]	145
93	25.1	NP_000120.2	36	36	24	22	0.5014	-0.691	37	0.159467	-0.79645	37	0.128231	-0.743725	0.204629	0.100258	coagulation factor XIII A chain precursor [Homo sapiens]	83
94	26.1	NP_001076581.2	31	31	30	29	0.5048	-0.261	37	0.170975	-0.29645	39	0.160128	-0.278725	0.234251	0.0899343	glycerol-3-phosphate dehydrogenase, mitochondrial precursor [Homo sapiens]	80
95	26.1	NP_000399.3	31	31	30	29	0.5048	-0.261	37	0.170975	-0.29645	39	0.160128	-0.278725	0.234251	0.0899343	glycerol-3-phosphate dehydrogenase, mitochondrial precursor [Homo sapiens]	80
96	27.1	NP_006073.2	32	32	24	26	0.6497	-0.861	35	0.145367	-1.06645	36	0.165	-0.963725	0.219901	0.150743	tubulin alpha-1B chain [Homo sapiens]	50
97	27.1	NP_006000.2	31	31	23	25	0.6497	-0.921	34	0.156064	-1.11645	35	0.167341	-1.01873	0.22882	0.135664	tubulin alpha-1A chain [Homo sapiens]	50
98	27.1	NP_116093.1	32	32	23	25	0.6214	-0.881	34	0.147489	-1.09645	35	0.167341	-0.988725	0.22306	0.154083	tubulin alpha-1C chain [Homo sapiens]	49
99	27.2	NP_005991.1	31	30	23	25	0.5379	-0.871	33	0.153188	-1.09645	34	0.178359	-0.983725	0.235114	0.162055	tubulin alpha-4A chain [Homo sapiens]	49
100	27.2	NP_525125.2	19	20	12	13	0.4711	-1.301	23	0.225196	-1.63645	23	0.221025	-1.46873	0.31554	0.1615	tubulin alpha-3C/D chain [Homo sapiens]	49
101	27.2	NP_005992.1	19	20	12	13	0.4711	-1.301	23	0.225196	-1.63645	23	0.221025	-1.46873	0.31554	0.1615	tubulin alpha-3C/D chain [Homo sapiens]	49
102	27.3	NP_061816.1	22	21	14	15	0.3898	-1.041	24	0.236784	-1.24645	24	0.251073	-1.14373	0.345115	0.127019	tubulin alpha-8 chain [Homo sapiens]	50
103	27.3	NP_997195.1	18	18	12	12	0.4444	-1.331	21	0.244404	-1.56645	21	0.233493	-1.44873	0.338012	0.114921	tubulin alpha-3E chain [Homo sapiens]	49
104	27.3	NP_001165335.1	5	5	4	4	0.069	-0.851	5	0.362243	-1.09645	5	0.550073	-0.973725	0.658635	0.178243	tubulin alpha chain-like 3 isoform 2 [Homo sapiens]	45
105	27.3	NP_079079.1	5	5	4	4	0.0628	-0.851	5	0.362243	-1.09645	5	0.550073	-0.973725	0.658635	0.178243	tubulin alpha chain-like 3 isoform 1 [Homo sapiens]	49
106	28.1	NP_056107.1	24	22	23	23	0.3614	-0.061	30	0.211786	-0.60645	31	0.229895	-0.333725	0.312578	1.15572	extended synaptotagmin-1 [Homo sapiens]	122
107	29.1	NP_000121.2	26	24	7	7	0.1902	-0.641	30	0.213612	-1.17645	29	0.154127	-0.908725	0.263411	0.41665	coagulation factor V precursor [Homo sapiens]	251
108	30.1	NP_001672.1	33	36	27	33	0.3139	-0.291	37	0.146315	-0.28645	37	0.138095	-0.288725	0.201192	0.0111433	sarcoplasmic/endoplasmic reticulum calcium ATPase 2 isoform 2 [Homo sapiens]	109
109	30.1	NP_733765.1	33	36	27	33	0.3004	-0.291	37	0.146315	-0.28645	37	0.138095	-0.288725	0.201192	0.0111433	sarcoplasmic/endoplasmic reticulum calcium ATPase 2 isoform 1 [Homo sapiens]	114
110	30.1	NP_005164.2	30	27	31	32	0.3413	-0.281	37	0.118367	-0.07645	36	0.12	-0.178725	0.168555	0.809281	sarcoplasmic/endoplasmic reticulum calcium ATPase 3 isoform a [Homo sapiens]	109
111	30.1	NP_777616.1	30	26	30	31	0.3217	-0.271	36	0.121667	-0.10645	35	0.118322	-0.188725	0.169714	0.616529	sarcoplasmic/endoplasmic reticulum calcium ATPase 3 isoform c [Homo sapiens]	112
112	30.1	NP_777613.1	30	26	30	31	0.3146	-0.271	36	0.121667	-0.10645	35	0.118322	-0.188725	0.169714	0.616529	sarcoplasmic/endoplasmic reticulum calcium ATPase 3 isoform e [Homo sapiens]	114
113	30.1	NP_777614.1	30	26	30	31	0.317	-0.271	36	0.121667	-0.10645	35	0.118322	-0.188725	0.169714	0.616529	sarcoplasmic/endoplasmic reticulum calcium ATPase 3 isoform d [Homo sapiens]	114
114	30.1	NP_777618.1	30	26	30	31	0.3217	-0.271	36	0.121667	-0.10645	35	0.118322	-0.188725	0.169714	0.616529	sarcoplasmic/endoplasmic reticulum calcium ATPase 3 isoform c [Homo sapiens]	112
115	30.1	NP_777615.1	30	26	30	31	0.3174	-0.271	36	0.121667	-0.10645	35	0.118322	-0.188725	0.169714	0.616529	sarcoplasmic/endoplasmic reticulum calcium ATPase 3 isoform b [Homo sapiens]	113
116	30.1	NP_777617.1	30	26	30	31	0.3317	-0.271	36	0.121667	-0.10645	35	0.118322	-0.188725	0.169714	0.616529	sarcoplasmic/endoplasmic reticulum calcium ATPase 3 isoform f [Homo sapiens]	109
117	30.1	NP_001129237.1	27	31	23	29	0.2709	-0.251	31	0.159849	-0.06645	31	0.118539	-0.158725	0.199006	0.822155	sarcoplasmic/endoplasmic reticulum calcium ATPase 2 isoform 3 [Homo sapiens]	111
118	30.1	NP_775293.1	20	18	17	19	0.1469	-0.421	22	0.283557	-0.01645	22	0.198277	-0.218725	0.346003	1.30785	sarcoplasmic/endoplasmic reticulum calcium ATPase 1 isoform a [Homo sapiens]	110
119	30.1	NP_004311.1	20	18	17	19	0.1479	-0.421	22	0.283557	-0.01645	22	0.198277	-0.218725	0.346003	1.30785	sarcoplasmic/endoplasmic reticulum calcium ATPase 1 isoform b [Homo sapiens]	109
120	30.1	XP_002347687.1	13	12	11	12	0.1001	-0.331	14	0.368821	-0.09645	14	0.291315	-0.213725	0.469992	0.776006	PREDICTED: similar to ATPase, Ca++ transporting, fast twitch 1 [Homo sapiens]	95
121	31.1	NP_001737.1	27	29	26	23	0.4409	-0.381	31	0.156257	-0.33645	33	0.208893	-0.358725	0.260869	0.0878155	calnexin precursor [Homo sapiens]	67
122	31.1	NP_001019820.1	27	29	26	23	0.4409	-0.381	31	0.156257	-0.33645	33	0.208893	-0.358725	0.260869	0.0878155	calnexin precursor [Homo sapiens]	67
123	32.1	NP_000953.2	30	28	28	28	0.4374	-0.671	35	0.194385	-0.31645	34	0.209228	-0.493725	0.285591	0.507782	prostaglandin G/H synthase 1 isoform 1 precursor [Homo sapiens]	68
124	32.1	NP_542158.1	30	28	28	28	0.4662	-0.671	35	0.194385	-0.31645	34	0.209228	-0.493725	0.285591	0.507782	prostaglandin G/H synthase 1 isoform 2 precursor [Homo sapiens]	64
125	32.1	NP_000954.1	1	1	2	1	0.0331	-0.501	2	0.0848528	-1.12645	2	0.381838	-0.813725	0.391152	0.5435	prostaglandin G/H synthase 2 precursor [Homo sapiens]	68
126	33.1	NP_001121134.1	28	29	16	12	0.4815	-1.221	31	0.237079	-1.57645	32	0.171473	-1.39873	0.292591	0.179693	gelsolin isoform b [Homo sapiens]	80
127	33.1	NP_001121137.1	28	29	16	12	0.4815	-1.221	31	0.237079	-1.57645	32	0.171473	-1.39873	0.292591	0.179693	gelsolin isoform b [Homo sapiens]	80
128	33.1	NP_001121136.1	28	29	16	12	0.4815	-1.221	31	0.237079	-1.57645	32	0.171473	-1.39873	0.292591	0.179693	gelsolin isoform b [Homo sapiens]	80
129	33.1	NP_001121135.1	28	29	16	12	0.4815	-1.221	31	0.237079	-1.57645	32	0.171473	-1.39873	0.292591	0.179693	gelsolin isoform b [Homo sapiens]	80
130	33.1	NP_001121138.1	28	29	16	12	0.4744	-1.221	31	0.237079	-1.57645	32	0.171473	-1.39873	0.292591	0.179693	gelsolin isoform c [Homo sapiens]	81
131	33.1	NP_937895.1	28	29	16	12	0.4815	-1.221	31	0.237079	-1.57645	32	0.171473	-1.39873	0.292591	0.179693	gelsolin isoform b [Homo sapiens]	80
132	33.1	NP_001121139.1	28	29	16	12	0.4744	-1.221	31	0.237079	-1.57645	32	0.171473	-1.39873	0.292591	0.179693	gelsolin isoform c [Homo sapiens]	81
133	33.1	NP_000168.1	28	29	16	12	0.4501	-1.221	31	0.237079	-1.57645	32	0.171473	-1.39873	0.292591	0.179693	gelsolin isoform a precursor [Homo sapiens]	85
134	34.1	NP_002941.1	23	27	25	22	0.5272	-0.121	28	0.185203	-0.32645	27	0.207846	-0.223725	0.278388	0.649347	dolichyl-diphosphooligosaccharide--protein glycosyltransferase subunit 1 precursor [Homo sapiens]	68
135	35.1	NP_008977.1	22	23	18	19	0.378	-0.951	27	0.313694	-1.17645	27	0.198224	-1.06373	0.371075	0.149867	EMILIN-1 precursor [Homo sapiens]	106
136	35.1	NP_055991.1	0	0	0	1	0.019	0.579	1	0	-0.59645	1	0	-0.008725	0	95.2629	F-box only protein 28 isoform a [Homo sapiens]	41
137	36.1	NP_001124438.1	33	26	24	23	0.3933	-0.131	32	0.205061	-0.23645	31	0.129316	-0.183725	0.242431	0.405848	thromboxane-A synthase isoform 1 [Homo sapiens]	60
138	36.1	NP_001159725.1	33	26	24	23	0.3621	-0.131	32	0.205061	-0.23645	31	0.129316	-0.183725	0.242431	0.405848	thromboxane-A synthase isoform 3 [Homo sapiens]	65
139	36.1	NP_001052.2	33	26	24	23	0.3933	-0.131	32	0.205061	-0.23645	31	0.129316	-0.183725	0.242431	0.405848	thromboxane-A synthase isoform 1 [Homo sapiens]	60
140	36.1	NP_112246.2	29	23	21	20	0.4022	-0.161	28	0.232448	-0.45645	29	0.167126	-0.308725	0.286292	0.676702	thromboxane-A synthase isoform 2 [Homo sapiens]	52
141	36.1	NP_001159726.1	27	22	20	19	0.3755	-0.121	26	0.233378	-0.44645	27	0.171281	-0.283725	0.289486	0.811095	thromboxane-A synthase isoform 4 [Homo sapiens]	52
142	37.1	NP_008880.2	27	23	20	22	0.4654	0.179	29	0.206122	0.15355	29	0.285971	0.166275	0.352513	0.10823	syntaxin-binding protein 2 isoform a [Homo sapiens]	66
143	37.1	NP_001120868.1	27	23	20	22	0.4678	0.179	29	0.206122	0.15355	29	0.285971	0.166275	0.352513	0.10823	syntaxin-binding protein 2 isoform b [Homo sapiens]	66
144	38.1	NP_009057.1	23	21	16	14	0.3846	-0.901	26	0.229456	-0.84645	24	0.149011	-0.873725	0.273595	0.0441474	transitional endoplasmic reticulum ATPase [Homo sapiens]	89
145	39.1	NP_031394.2	20	18	12	17	0.3753	0.219	26	0.225534	-0.06645	25	0.226	0.076275	0.319283	2.64626	ras GTPase-activating protein 3 [Homo sapiens]	95
146	40.1	NP_054735.3	32	29	31	33	0.5026	0.189	33	0.146225	0.18355	33	0.165374	0.186275	0.220749	0.0206884	phosphatidylinositide phosphatase SAC1 [Homo sapiens]	66
147	41.1	NP_002194.2	23	23	18	22	0.3006	-0.151	28	0.270245	0.12355	27	0.217469	-0.013725	0.346879	14.1447	integrin alpha-2 precursor [Homo sapiens]	129
148	42.1	NP_006786.2	27	23	16	18	0.6199	-0.771	28	0.222999	-0.64645	28	0.185203	-0.708725	0.289877	0.124266	EH domain-containing protein 1 [Homo sapiens]	60
149	42.2	NP_055415.1	21	18	15	15	0.5402	-0.881	25	0.226	-0.80645	25	0.284	-0.843725	0.362949	0.0624787	EH domain-containing protein 3 [Homo sapiens]	60
150	42.2	NP_644670.1	2	2	2	3	0.0573	-0.111	3	0.236714	-0.57645	3	0.490748	-0.343725	0.544855	0.957518	EH domain-containing protein 4 [Homo sapiens]	61
151	42.2	NP_055416.2	2	2	2	2	0.0331	-0.351	2	0.0848528	-0.75645	2	0.608112	-0.553725	0.614003	0.51776	EH domain-containing protein 2 [Homo sapiens]	61
152	43.1	NP_004090.4	24	25	26	29	0.6354	0.149	29	0.198694	0.09355	29	0.181981	0.121275	0.269437	0.323307	erythrocyte band 7 integral membrane protein isoform a [Homo sapiens]	31
153	43.1	NP_937837.1	13	13	15	18	0.5854	0.179	17	0.227983	0.28355	17	0.242536	0.231275	0.332866	0.319654	erythrocyte band 7 integral membrane protein isoform b [Homo sapiens]	13
154	43.1	NP_660329.1	2	2	2	2	0.0515	0.829	2	0.473762	0.10355	2	0.00707107	0.466275	0.473814	1.10015	stomatin-like protein 3 isoform 1 [Homo sapiens]	32
155	43.1	NP_001137505.1	2	2	2	2	0.0532	0.829	2	0.473762	0.10355	2	0.00707107	0.466275	0.473814	1.10015	stomatin-like protein 3 isoform 2 [Homo sapiens]	31
156	44.1	NP_002645.3	26	26	23	24	0.5725	-0.681	28	0.234338	-0.82645	28	0.181423	-0.753725	0.296359	0.136454	pyruvate kinase isozymes M1/M2 isoform M2 [Homo sapiens]	57
157	44.1	NP_872270.1	23	23	20	21	0.4991	-0.731	25	0.256	-0.82645	25	0.204	-0.778725	0.327341	0.0866716	pyruvate kinase isozymes M1/M2 isoform M1 [Homo sapiens]	58
158	44.1	NP_872271.1	23	23	20	21	0.4991	-0.731	25	0.256	-0.82645	25	0.204	-0.778725	0.327341	0.0866716	pyruvate kinase isozymes M1/M2 isoform M1 [Homo sapiens]	58
159	44.1	XP_001719942.1	15	14	15	14	0.4258	-0.531	16	0.33	-0.97645	16	0.2675	-0.753725	0.424801	0.417899	PREDICTED: similar to pyruvate kinase, muscle [Homo sapiens]	39
160	44.1	NP_870986.1	1	1	1	1	0.0203	-2.191	1	0	-1.43645	1	0	-1.81373	0	0.294172	pyruvate kinase isozymes R/L isoform 2 [Homo sapiens]	58
161	44.1	NP_000289.1	1	1	1	1	0.0192	-2.191	1	0	-1.43645	1	0	-1.81373	0	0.294172	pyruvate kinase isozymes R/L isoform 1 [Homo sapiens]	61
162	45.1	NP_001014794.1	28	30	25	24	0.4336	-0.211	32	0.185616	-0.84645	33	0.172337	-0.528725	0.253285	0.849839	integrin-linked protein kinase [Homo sapiens]	51
163	45.1	NP_001014795.1	28	30	25	24	0.4336	-0.211	32	0.185616	-0.84645	33	0.172337	-0.528725	0.253285	0.849839	integrin-linked protein kinase [Homo sapiens]	51
164	45.1	NP_004508.1	28	30	25	24	0.4336	-0.211	32	0.185616	-0.84645	33	0.172337	-0.528725	0.253285	0.849839	integrin-linked protein kinase [Homo sapiens]	51
165	46.1	NP_002202.2	23	24	17	21	0.2657	-0.181	29	0.321253	-0.50645	29	0.306397	-0.343725	0.44394	0.669512	integrin beta-1 isoform 1A precursor [Homo sapiens]	88
166	46.1	NP_596867.1	23	24	17	20	0.2481	-0.121	28	0.326939	-0.45645	28	0.313711	-0.288725	0.453104	0.821539	integrin beta-1 isoform 1A precursor [Homo sapiens]	88
167	46.1	NP_391988.1	22	23	16	20	0.2522	-0.181	28	0.332609	-0.52645	28	0.3156	-0.353725	0.458511	0.690565	integrin beta-1 isoform 1D precursor [Homo sapiens]	88
168	46.1	NP_391989.1	22	23	16	20	0.2466	-0.181	28	0.332609	-0.52645	28	0.3156	-0.353725	0.458511	0.690565	integrin beta-1 isoform 1C-2 precursor [Homo sapiens]	90
169	46.1	NP_389647.1	22	23	16	20	0.256	-0.181	28	0.332609	-0.52645	28	0.3156	-0.353725	0.458511	0.690565	integrin beta-1 isoform 1B precursor [Homo sapiens]	87
170	46.1	NP_391987.1	22	23	16	20	0.2448	-0.181	28	0.332609	-0.52645	28	0.3156	-0.353725	0.458511	0.690565	integrin beta-1 isoform 1C-1 precursor [Homo sapiens]	91
171	47.1	NP_005177.2	22	19	17	15	0.3655	-0.511	26	0.247106	-0.53645	26	0.260834	-0.523725	0.3593	0.0343613	calpain-1 catalytic subunit [Homo sapiens]	81
172	48.1	NP_002017.1	19	24	7	14	0.1839	-0.691	25	0.442	-1.68645	25	0.37	-1.18873	0.576423	0.592138	fibronectin isoform 3 preproprotein [Homo sapiens]	259
173	48.1	NP_997641.1	19	24	7	14	0.1886	-0.691	25	0.442	-1.68645	25	0.37	-1.18873	0.576423	0.592138	fibronectin isoform 5 preproprotein [Homo sapiens]	252
174	48.1	NP_997639.1	18	23	7	14	0.1857	-0.601	24	0.453156	-1.73645	24	0.383753	-1.16873	0.593815	0.686975	fibronectin isoform 6 preproprotein [Homo sapiens]	239
175	48.1	NP_997647.1	18	23	7	13	0.1655	-0.651	24	0.459279	-1.75645	24	0.379671	-1.20373	0.595892	0.649377	fibronectin isoform 1 preproprotein [Homo sapiens]	272
176	48.1	NP_997643.1	18	23	7	14	0.1734	-0.601	24	0.453156	-1.73645	24	0.383753	-1.16873	0.593815	0.686975	fibronectin isoform 4 preproprotein [Homo sapiens]	256
177	48.1	NP_997640.1	17	22	7	13	0.1574	-0.551	23	0.469157	-1.80645	23	0.392007	-1.17873	0.611374	0.753133	fibronectin isoform 2 preproprotein [Homo sapiens]	266
178	48.1	NP_473375.2	1	1	0	1	0.0152	-0.541	1	0	-1.24645	1	0	-0.893725	0	0.558145	fibronectin isoform 7 preproprotein [Homo sapiens]	73
179	49.1	NP_954712.1	19	22	13	17	0.322	0.899	24	0.342929	-0.01645	24	0.314351	0.441275	0.465206	1.46693	protein unc-13 homolog D [Homo sapiens]	123
180	50.1	NP_006717.2	19	21	6	6	0.1243	-0.771	23	0.181408	-1.34645	24	0.183712	-1.05873	0.258183	0.384335	lipopolysaccharide-responsive and beige-like anchor protein [Homo sapiens]	318
181	50.1	NP_056493.3	2	2	1	0	0.0098	-0.341	2	1.18794	-1.43645	2	0.374767	-0.888725	1.24565	0.871586	neurobeachin [Homo sapiens]	327
182	51.1	NP_002942.2	24	22	21	22	0.5452	-0.151	26	0.239262	0.06355	26	0.182388	-0.043725	0.300851	3.46963	dolichyl-diphosphooligosaccharide--protein glycosyltransferase subunit 2 isoform 1 precursor [Homo sapiens]	69
183	51.1	NP_001129243.1	24	22	21	22	0.5593	-0.151	26	0.239262	0.06355	26	0.182388	-0.043725	0.300851	3.46963	dolichyl-diphosphooligosaccharide--protein glycosyltransferase subunit 2 isoform 2 precursor [Homo sapiens]	67
184	52.1	NP_036475.3	23	21	21	20	0.2965	0.089	24	0.118392	0.11355	25	0.138	0.101275	0.181826	0.171409	NAD(P) transhydrogenase, mitochondrial precursor [Homo sapiens]	113
185	52.1	NP_892022.2	23	21	21	20	0.2965	0.089	24	0.118392	0.11355	25	0.138	0.101275	0.181826	0.171409	NAD(P) transhydrogenase, mitochondrial precursor [Homo sapiens]	113
186	53.1	NP_064505.1	19	17	4	1	0.2116	-0.871	21	0.384063	-1.45645	21	0.32078	-1.16373	0.500405	0.355733	UDP-glucose:glycoprotein glucosyltransferase 1 precursor [Homo sapiens]	177
187	54.1	NP_000405.1	20	19	17	16	0.4307	-0.471	23	0.277324	-0.47645	23	0.271069	-0.473725	0.387798	0.00813496	peroxisomal multifunctional enzyme type 2 [Homo sapiens]	79
188	55.1	NP_005836.2	18	18	9	15	0.2498	-0.051	23	0.352389	-0.56645	23	0.260643	-0.308725	0.438307	1.18059	multidrug resistance-associated protein 4 isoform 1 [Homo sapiens]	149
189	55.1	NP_001098985.1	10	11	7	9	0.2503	0.069	14	0.550558	-0.68645	14	0.392874	-0.308725	0.676361	1.73029	multidrug resistance-associated protein 4 isoform 2 [Homo sapiens]	96
190	56.1	NP_000055.2	18	20	7	7	0.2117	-0.611	23	0.43371	-1.21645	23	0.250217	-0.913725	0.500713	0.468541	complement C3 precursor [Homo sapiens]	187
191	56.1	XP_001719515.1	14	16	7	7	0.2293	-0.291	18	0.398337	-1.24645	18	0.249844	-0.768725	0.470207	0.878865	PREDICTED: similar to complement component C3, partial [Homo sapiens]	144
192	56.1	XP_001724196.1	3	4	0	0	0.1154	-2.651	4	1.36	-1.88645	4	0.335	-2.26873	1.40065	0.238292	PREDICTED: similar to complement component 3 [Homo sapiens]	44
193	57.1	NP_056461.1	18	16	20	24	0.6467	0.499	25	0.284	0.32355	25	0.278	0.411275	0.397417	0.301652	ras-related protein Rap-1b precursor [Homo sapiens]	20
194	57.1	NP_001010942.1	18	16	20	24	0.6467	0.499	25	0.284	0.32355	25	0.278	0.411275	0.397417	0.301652	ras-related protein Rap-1b precursor [Homo sapiens]	20
195	57.1	NP_001010935.1	16	14	19	22	0.6087	0.429	23	0.266898	0.34355	23	0.302346	0.386275	0.403296	0.156423	ras-related protein Rap-1A precursor [Homo sapiens]	20
196	57.1	NP_002875.1	16	14	19	22	0.6087	0.429	23	0.266898	0.34355	23	0.302346	0.386275	0.403296	0.156423	ras-related protein Rap-1A precursor [Homo sapiens]	20
197	57.2	NP_002877.2	8	8	5	9	0.6612	0.049	12	0.303109	-0.18645	11	0.382919	-0.068725	0.488367	2.42253	ras-related protein Rap-2b precursor [Homo sapiens]	20
198	57.2	NP_203524.1	4	3	4	7	0.2434	-0.241	7	0.241897	-0.61645	6	0.379671	-0.428725	0.450183	0.619239	GTPase KRas isoform a precursor [Homo sapiens]	21
199	57.2	NP_004976.2	4	3	4	7	0.2447	-0.241	7	0.241897	-0.61645	6	0.379671	-0.428725	0.450183	0.619239	GTPase KRas isoform b precursor [Homo sapiens]	21
200	57.2	NP_067006.3	5	4	4	6	0.3825	0.129	7	0.404422	0.08355	7	0.366626	0.106275	0.545868	0.302404	ras-related protein Rap-2c precursor [Homo sapiens]	20
201	57.2	NP_066361.1	5	4	4	6	0.3825	0.129	7	0.404422	0.08355	7	0.366626	0.106275	0.545868	0.302404	ras-related protein Rap-2a precursor [Homo sapiens]	20
202	57.2	NP_002515.1	2	1	3	5	0.1799	-0.061	5	0.31305	0.53355	5	1.01517	0.236275	1.06235	1.77933	GTPase NRas precursor [Homo sapiens]	21
203	57.2	NP_001123914.1	2	1	3	5	0.1799	-0.061	5	0.31305	0.53355	5	1.01517	0.236275	1.06235	1.77933	GTPase HRas isoform 1 [Homo sapiens]	21
204	57.2	NP_005334.1	2	1	3	5	0.1799	-0.061	5	0.31305	0.53355	5	1.01517	0.236275	1.06235	1.77933	GTPase HRas isoform 1 [Homo sapiens]	21
205	57.2	NP_789765.1	2	1	2	4	0.1294	-0.051	4	0.405	0.71355	4	1.295	0.331275	1.35685	1.63193	GTPase HRas isoform 2 [Homo sapiens]	18
206	58.1	NP_001099000.1	26	25	19	16	0.5347	-1.301	28	0.258906	-1.37645	28	0.175753	-1.33873	0.312924	0.0398523	adenylyl cyclase-associated protein 1 [Homo sapiens]	51
207	58.1	NP_006358.1	26	25	19	16	0.5347	-1.301	28	0.258906	-1.37645	28	0.175753	-1.33873	0.312924	0.0398523	adenylyl cyclase-associated protein 1 [Homo sapiens]	51
208	58.1	NP_006357.1	0	1	1	0	0.0126	0.929	1	0	0.61355	1	0	0.771275	0	0.289205	adenylyl cyclase-associated protein 2 [Homo sapiens]	52
209	59.1	NP_036193.2	20	20	6	6	0.4535	-0.671	22	0.437061	-1.82645	21	0.285865	-1.24873	0.522247	0.654289	dynamin-1-like protein isoform 2 [Homo sapiens]	79
210	59.1	NP_036192.2	20	20	6	6	0.4375	-0.671	22	0.437061	-1.82645	21	0.285865	-1.24873	0.522247	0.654289	dynamin-1-like protein isoform 1 [Homo sapiens]	81
211	59.1	NP_005681.2	20	20	6	6	0.4607	-0.671	22	0.437061	-1.82645	21	0.285865	-1.24873	0.522247	0.654289	dynamin-1-like protein isoform 3 [Homo sapiens]	78
212	60.1	NP_000889.3	15	19	16	16	0.5231	0.379	22	0.149241	-0.06645	23	0.225196	0.156275	0.270159	2.01555	amine oxidase [flavin-containing] B [Homo sapiens]	58
213	60.1	NP_000231.1	2	2	1	2	0.0228	0.609	2	0.551543	0.10355	2	0.0777817	0.356275	0.557001	1.00318	amine oxidase [flavin-containing] A [Homo sapiens]	59
214	61.1	NP_002834.3	17	16	14	18	0.2169	0.189	19	0.185827	-0.60645	21	0.329509	-0.208725	0.378296	2.69478	receptor-type tyrosine-protein phosphatase eta isoform 1 precursor [Homo sapiens]	145
215	61.1	NP_001091973.1	5	5	5	7	0.1892	0.179	7	0.374185	-0.08645	7	0.612302	0.046275	0.717585	4.05622	receptor-type tyrosine-protein phosphatase eta isoform 2 precursor [Homo sapiens]	57
216	62.1	keratin_1	20	19	15	17		0.369	#N/A	0	-0.32645	#N/A	0	0.021275	0	23.1143	gi|17318569|ref|NP_006112.2| (NM_006121) keratin 1; Keratin-1; cytokeratin 1; hair alpha protein [Homo sapiens] [MASS=66067]	132
217	62.1	NP_006112.3	20	19	15	17	0.3385	0.369	22	0.281425	-0.32645	23	0.225196	0.021275	0.360435	23.1143	keratin, type II cytoskeletal 1 [Homo sapiens]	66
218	62.1	NP_000414.2	13	8	7	6	0.3412	-0.601	14	0.339422	-0.44645	15	0.335659	-0.523725	0.477361	0.208666	keratin 2 [Homo sapiens]	65
219	62.1	keratin_2.a	13	8	7	6		-0.601	#N/A	0	-0.44645	#N/A	0	-0.523725	0	0.208666	gi|4557703|ref|NP_000414.1| (NM_000423) keratin 2a [Homo sapiens] [MASS=65865]	131
220	62.1	NP_005546.2	5	4	4	3	0.0993	0.549	6	0.498063	0.46355	6	0.375588	0.506275	0.623806	0.119347	keratin, type II cytoskeletal 6B [Homo sapiens]	60
221	62.2	NP_005545.1	4	3	4	2	0.0816	0.539	5	0.60821	0.45355	5	0.46063	0.496275	0.762955	0.121752	keratin, type II cytoskeletal 6A [Homo sapiens]	60
222	62.2	keratin_2.1	3	3	4	3		0.389	#N/A	0	0.61355	#N/A	0	0.501275	0	0.316754	gi|6678643|ref|NP_032499.1| (NM_008473) keratin complex 2, basic, gene 1 [Mus musculus] [MASS=65224]	130
223	62.2	NP_775109.2	4	3	4	2	0.0816	0.539	5	0.60821	0.45355	5	0.46063	0.496275	0.762955	0.121752	keratin, type II cytoskeletal 6C [Homo sapiens]	59
224	62.2	NP_000415.2	4	2	4	2	0.0627	0.179	4	0.645	0.26355	4	0.54	0.221275	0.841204	0.270188	keratin, type II cytoskeletal 5 [Homo sapiens]	62
225	62.2	keratin_2.5	3	2	3	2		0.699	#N/A	0	0.41355	#N/A	0	0.556275	0	0.362849	gi|20911031|ref|NP_081287.1| (NM_027011) keratin complex 2, basic, gene 5; tuftelin interacting protein 8; keratin 5 [Mus musculus] [MASS=61767]	123
226	62.2	NP_056932.2	2	0	1	0	0.0282	0.539	2	0.33234	0.54355	2	0.869741	0.541275	0.931075	0.00594399	keratin, type II cytoskeletal 2 oral [Homo sapiens]	65
227	62.2	NP_476429.2	2	0	1	0	0.0287	0.539	2	0.33234	0.54355	2	0.869741	0.541275	0.931075	0.00594399	keratin, type II cytoskeletal 3 [Homo sapiens]	64
228	62.2	NP_002264.1	2	1	2	1	0.0207	0.979	2	0.770746	0.73355	2	0.671751	0.856275	1.0224	0.202691	keratin, type II cytoskeletal 8 [Homo sapiens]	53
229	62.2	NP_787028.1	2	1	1	1	0.0393	-0.261	2	1.13137	-0.72645	2	0.403051	-0.493725	1.20102	0.666612	keratin, type II cytoskeletal 79 [Homo sapiens]	57
230	62.2	NP_004684.2	1	1	1	1	0.0218	-1.401	1	0	-1.12645	1	0	-1.26372	0	0.153622	keratin, type II cytoskeletal 75 [Homo sapiens]	59
231	63.1	NP_001120916.1	16	16	15	16	0.3326	-0.471	20	0.237023	-0.48645	20	0.259384	-0.478725	0.351369	0.0228206	platelet glycoprotein 4 [Homo sapiens]	53
232	63.1	NP_000063.2	16	16	15	16	0.3326	-0.471	20	0.237023	-0.48645	20	0.259384	-0.478725	0.351369	0.0228206	platelet glycoprotein 4 [Homo sapiens]	53
233	63.1	NP_001120915.1	16	16	15	16	0.3326	-0.471	20	0.237023	-0.48645	20	0.259384	-0.478725	0.351369	0.0228206	platelet glycoprotein 4 [Homo sapiens]	53
234	63.1	NP_001001547.1	16	16	15	16	0.3326	-0.471	20	0.237023	-0.48645	20	0.259384	-0.478725	0.351369	0.0228206	platelet glycoprotein 4 [Homo sapiens]	53
235	63.1	NP_001001548.1	16	16	15	16	0.3326	-0.471	20	0.237023	-0.48645	20	0.259384	-0.478725	0.351369	0.0228206	platelet glycoprotein 4 [Homo sapiens]	53
236	64.1	NP_001743.1	18	21	12	15	0.5332	-0.671	17	0.133395	-1.06645	22	0.349649	-0.868725	0.374231	0.32188	catalase [Homo sapiens]	59
237	65.1	NP_000433.3	17	17	17	18	0.2913	0.109	21	0.316416	-0.32645	21	0.209489	-0.108725	0.37948	2.832	platelet/endothelial cell adhesion molecule precursor [Homo sapiens]	82
238	66.1	NP_056274.3	14	14	15	17	0.5379	0.179	20	0.366715	-0.14645	20	0.196774	0.016275	0.416173	14.14	atlastin-3 [Homo sapiens]	60
239	67.1	NP_006588.1	20	21	16	16	0.3467	-0.811	21	0.248768	-0.97645	21	0.368788	-0.893725	0.444849	0.130902	heat shock cognate 71 kDa protein isoform 1 [Homo sapiens]	70
240	67.2	NP_694881.1	18	19	15	15	0.4037	-0.721	19	0.247769	-0.81645	19	0.378536	-0.768725	0.452415	0.0877991	heat shock cognate 71 kDa protein isoform 2 [Homo sapiens]	53
241	67.2	NP_005338.1	16	17	12	12	0.3563	-0.191	17	0.312871	-0.57645	17	0.201305	-0.383725	0.372037	0.710286	78 kDa glucose-regulated protein [Homo sapiens]	72
242	67.2	NP_068814.2	6	7	5	5	0.1049	-1.351	7	0.283473	-0.99645	7	0.495133	-1.17373	0.570539	0.213597	heat shock-related 70 kDa protein 2 [Homo sapiens]	69
243	67.3	NP_005337.2	6	4	3	3	0.1076	0.059	6	0.453156	0.66355	6	0.444991	0.361275	0.635112	1.18326	heat shock 70 kDa protein 1A/1B [Homo sapiens]	70
244	67.3	NP_004125.3	4	5	1	1	0.1281	-0.411	6	0.730764	-0.75645	5	0.406964	-0.583725	0.836443	0.418468	heat shock 70kDa protein 9 precursor [Homo sapiens]	73
245	67.3	NP_005336.3	6	4	3	3	0.1076	0.059	6	0.453156	0.66355	6	0.444991	0.361275	0.635112	1.18326	heat shock 70 kDa protein 1A/1B [Homo sapiens]	70
246	67.4	NP_005518.3	5	5	3	3	0.1123	-0.411	5	0.277272	-0.09645	5	0.478519	-0.253725	0.553046	0.87662	heat shock 70 kDa protein 1-like [Homo sapiens]	70
247	67.4	NP_002146.2	3	3	2	2	0.0591	-1.201	3	0.536936	0.03355	3	0.952628	-0.583725	1.09353	1.4955	heat shock 70 kDa protein 6 [Homo sapiens]	70
248	68.1	NP_722550.1	14	14	15	15	0.496	0.139	20	0.183358	-0.23645	20	0.26162	-0.048725	0.319476	5.4486	reticulon-4 isoform B [Homo sapiens]	40
249	68.2	NP_997403.1	13	14	15	14	0.4643	0.169	19	0.188121	-0.07645	19	0.247769	0.046275	0.311093	3.75061	reticulon-4 isoform D [Homo sapiens]	42
250	68.2	NP_065393.1	12	13	14	13	0.1502	0.169	18	0.200347	-0.09645	18	0.26163	0.036275	0.329528	5.1744	reticulon-4 isoform A [Homo sapiens]	129
251	68.3	NP_008939.1	6	7	7	7	0.3065	0.299	8	0.360624	-0.34645	8	0.374767	-0.023725	0.520096	19.2372	reticulon-4 isoform C [Homo sapiens]	22
252	68.3	NP_997404.1	5	6	6	6	0.0598	0.309	7	0.415761	-0.28645	7	0.4271	0.011275	0.596046	37.3434	reticulon-4 isoform E [Homo sapiens]	108
253	69.1	NP_001093640.1	17	16	13	13	0.3722	-0.021	19	0.351006	-0.32645	18	0.377124	-0.173725	0.515197	1.24326	mitochondrial inner membrane protein isoform 3 [Homo sapiens]	82
254	69.2	NP_006830.2	16	15	14	14	0.3813	-0.021	19	0.351006	-0.27645	18	0.374767	-0.148725	0.513474	1.21453	mitochondrial inner membrane protein isoform 1 [Homo sapiens]	83
255	69.2	NP_001093639.1	16	15	13	13	0.3804	-0.031	19	0.351006	-0.33645	18	0.386552	-0.183725	0.522137	1.17559	mitochondrial inner membrane protein isoform 2 [Homo sapiens]	83
256	70.1	NP_000468.1	16	15	16	15	0.2167	-1.011	18	0.190919	-0.53645	17	0.211006	-0.773725	0.284558	0.433691	serum albumin preproprotein [Homo sapiens]	69
257	71.1	NP_002853.2	14	15	2	3	0.2835	-0.621	19	0.318888	-0.75645	17	0.16735	-0.688725	0.360132	0.139065	glycogen phosphorylase, brain form [Homo sapiens]	96
258	71.1	NP_001157412.1	7	5	1	1	0.1279	-0.411	7	0.582065	-0.92645	7	0.544269	-0.668725	0.796887	0.545034	glycogen phosphorylase, liver form isoform 2 [Homo sapiens]	93
259	71.1	NP_002854.3	7	5	1	1	0.1228	-0.411	7	0.582065	-0.92645	7	0.544269	-0.668725	0.796887	0.545034	glycogen phosphorylase, liver form isoform 1 [Homo sapiens]	97
260	71.1	NP_005600.1	3	2	0	0	0.0392	-1.721	3	0.565803	-1.60645	3	1.00459	-1.66373	1.15297	0.0486854	glycogen phosphorylase, muscle form isoform 1 [Homo sapiens]	97
261	71.1	NP_001158188.1	3	2	0	0	0.0438	-1.721	3	0.565803	-1.60645	3	1.00459	-1.66373	1.15297	0.0486854	glycogen phosphorylase, muscle form isoform 2 [Homo sapiens]	87
262	72.1	NP_002435.1	14	13	11	9	0.2808	-0.291	20	0.275036	-0.02645	20	0.281745	-0.158725	0.393732	1.17855	moesin [Homo sapiens]	67
263	72.2	NP_002897.1	7	5	7	5	0.084	-0.121	9	0.643333	-0.38645	9	0.716667	-0.253725	0.963062	0.739783	radixin [Homo sapiens]	68
264	72.2	NP_003370.2	6	4	6	4	0.0648	0.569	7	0.347727	0.41355	7	0.472456	0.491275	0.586625	0.223744	ezrin [Homo sapiens]	69
265	72.2	NP_001104547.1	6	4	6	4	0.0648	0.569	7	0.347727	0.41355	7	0.472456	0.491275	0.586625	0.223744	ezrin [Homo sapiens]	69
266	73.1	NP_002063.2	15	15	15	14	0.4791	-0.341	20	0.31305	-0.21645	18	0.226274	-0.278725	0.386264	0.315975	guanine nucleotide-binding protein G(q) subunit alpha [Homo sapiens]	42
267	73.1	NP_001159897.1	9	10	11	11	0.3868	-0.321	12	0.372391	-0.17645	10	0.196061	-0.248725	0.42085	0.410945	guanine nucleotide-binding protein G(i) subunit alpha-2 isoform 2 [Homo sapiens]	36
268	73.1	NP_002061.1	9	10	11	11	0.3465	-0.321	12	0.372391	-0.17645	10	0.196061	-0.248725	0.42085	0.410945	guanine nucleotide-binding protein G(i) subunit alpha-2 isoform 1 [Homo sapiens]	40
269	73.1	NP_002058.2	6	8	5	6	0.1838	-0.571	8	0.56215	-0.00645	8	0.533866	-0.288725	0.775258	1.38262	guanine nucleotide-binding protein subunit alpha-11 [Homo sapiens]	42
270	73.2	NP_002060.4	3	4	4	5	0.2006	-0.561	6	0.212289	-0.50645	6	0.310269	-0.533725	0.375943	0.0722707	guanine nucleotide-binding protein G(i) subunit alpha-1 [Homo sapiens]	40
271	73.3	NP_006487.1	4	4	3	5	0.1638	-0.221	5	0.152053	-0.11645	5	0.111803	-0.168725	0.188733	0.438157	guanine nucleotide-binding protein G(k) subunit alpha [Homo sapiens]	40
272	73.4	NP_004288.1	3	5	3	3	0.1099	-0.511	5	0.657404	0.06355	5	0.863122	-0.223725	1.08497	1.81593	guanine nucleotide-binding protein subunit alpha-14 [Homo sapiens]	41
273	73.4	NP_002062.1	1	1	1	2	0.0315	-0.751	2	0.275772	0.23355	2	0.176777	-0.258725	0.327567	2.69082	guanine nucleotide-binding protein G(olf) subunit alpha isoform 2 [Homo sapiens]	44
274	73.4	NP_001070957.1	1	1	1	2	0.0317	-0.751	2	0.275772	0.23355	2	0.176777	-0.258725	0.327567	2.69082	protein ALEX isoform g [Homo sapiens]	44
275	73.4	NP_001070956.1	1	1	1	2	0.0304	-0.751	2	0.275772	0.23355	2	0.176777	-0.258725	0.327567	2.69082	protein ALEX isoform f [Homo sapiens]	45
276	73.4	NP_620073.2	1	1	2	2	0.0706	-0.311	2	0.523259	-0.86645	2	0.707107	-0.588725	0.879659	0.667141	guanine nucleotide-binding protein G(o) subunit alpha isoform b [Homo sapiens]	40
277	73.4	NP_001095856.1	1	1	1	2	0.0452	-0.501	2	0.0353553	0.02355	2	0.0353553	-0.238725	0.05	1.55372	guanine nucleotide-binding protein G(t) subunit alpha-3 [Homo sapiens]	40
278	73.4	NP_892023.1	1	1	1	2	0.0262	-0.751	2	0.275772	0.23355	2	0.176777	-0.258725	0.327567	2.69082	guanine nucleotide-binding protein G(olf) subunit alpha isoform 1 [Homo sapiens]	52
279	73.4	NP_536350.2	1	1	1	2	0.0116	-0.751	2	0.275772	0.23355	2	0.176777	-0.258725	0.327567	2.69082	protein ALEX XLas [Homo sapiens]	110
280	73.4	NP_001135811.1	1	1	1	2	0.0315	-0.751	2	0.275772	0.23355	2	0.176777	-0.258725	0.327567	2.69082	guanine nucleotide-binding protein G(olf) subunit alpha isoform 2 [Homo sapiens]	44
281	73.4	NP_000507.1	1	1	1	2	0.0305	-0.751	2	0.275772	0.23355	2	0.176777	-0.258725	0.327567	2.69082	protein ALEX GNASL [Homo sapiens]	45
282	73.4	NP_536351.1	1	1	1	2	0.0316	-0.751	2	0.275772	0.23355	2	0.176777	-0.258725	0.327567	2.69082	protein ALEX GNASS [Homo sapiens]	44
283	73.4	NP_066268.1	1	1	1	1	0.0339	0.219	1	0	-0.15645	1	0	0.031275	0	8.48867	guanine nucleotide-binding protein G(o) subunit alpha isoform a [Homo sapiens]	40
284	74.1	NP_059830.1	14	16	10	11	0.3696	-0.521	17	0.286192	-0.75645	17	0.266789	-0.638725	0.391257	0.260657	WD repeat-containing protein 1 isoform 1 [Homo sapiens]	66
285	74.1	NP_005103.2	9	11	7	6	0.3391	-0.421	11	0.422116	-0.50645	11	0.376889	-0.463725	0.565886	0.130298	WD repeat-containing protein 1 isoform 2 [Homo sapiens]	50
286	75.1	NP_000179.2	13	16	11	12	0.2203	-0.221	18	0.424264	-0.44645	18	0.294628	-0.333725	0.516532	0.47769	hexokinase-1 isoform HKI [Homo sapiens]	102
287	75.1	NP_277033.1	12	15	10	11	0.2074	-0.191	17	0.448691	-0.41645	17	0.310446	-0.303725	0.545619	0.524874	hexokinase-1 isoform HKI-ta/tb [Homo sapiens]	102
288	75.1	NP_277031.1	12	15	10	11	0.2085	-0.191	17	0.448691	-0.41645	17	0.310446	-0.303725	0.545619	0.524874	hexokinase-1 isoform HKI-R [Homo sapiens]	102
289	75.1	NP_277035.2	12	15	10	11	0.211	-0.191	17	0.448691	-0.41645	17	0.310446	-0.303725	0.545619	0.524874	hexokinase-1 isoform HKI-td [Homo sapiens]	101
290	75.1	NP_277032.1	12	15	10	11	0.2074	-0.191	17	0.448691	-0.41645	17	0.310446	-0.303725	0.545619	0.524874	hexokinase-1 isoform HKI-ta/tb [Homo sapiens]	102
291	75.1	NP_000180.2	2	2	2	1	0.0251	0.299	2	0.190919	0.09355	2	0.183848	0.196275	0.265047	0.740161	hexokinase-2 [Homo sapiens]	102
292	75.1	NP_002106.2	1	1	1	1	0.013	0.109	1	0	-0.09645	1	0	0.006275	0	23.1514	hexokinase-3 [Homo sapiens]	98
293	75.1	NP_079406.3	1	1	1	1	0.0098	0.659	1	0	0.53355	1	0	0.596275	0	0.148768	putative hexokinase HKDC1 [Homo sapiens]	102
294	76.1	NP_908932.1	18	16	15	13	0.6016	-0.651	17	0.138245	-0.56645	17	0.10429	-0.608725	0.173171	0.0982149	fructose-bisphosphate aldolase A [Homo sapiens]	39
295	76.1	NP_000025.1	18	16	15	13	0.6016	-0.651	17	0.138245	-0.56645	17	0.10429	-0.608725	0.173171	0.0982149	fructose-bisphosphate aldolase A [Homo sapiens]	39
296	76.1	NP_908930.1	18	16	15	13	0.6016	-0.651	17	0.138245	-0.56645	17	0.10429	-0.608725	0.173171	0.0982149	fructose-bisphosphate aldolase A [Homo sapiens]	39
297	76.1	NP_001121089.1	18	16	15	13	0.6016	-0.651	17	0.138245	-0.56645	17	0.10429	-0.608725	0.173171	0.0982149	fructose-bisphosphate aldolase A [Homo sapiens]	39
298	76.2	NP_005156.1	2	2	1	1	0.0824	-0.371	2	0.169706	-0.10645	2	0.304056	-0.238725	0.34821	0.783601	fructose-bisphosphate aldolase C [Homo sapiens]	39
299	76.2	NP_000026.2	0	0	1	1	0.0385	1.779	1	0	1.61355	1	0	1.69627	0	0.0689693	fructose-bisphosphate aldolase B [Homo sapiens]	39
300	77.1	NP_002037.2	23	24	15	19	0.5612	-0.881	26	0.207883	-0.40645	25	0.27	-0.643725	0.340757	0.521275	glyceraldehyde-3-phosphate dehydrogenase [Homo sapiens]	36
301	78.1	NP_006750.3	17	15	8	10	0.4272	-0.511	17	0.242536	-0.49645	16	0.1925	-0.503725	0.309645	0.0204246	UTP--glucose-1-phosphate uridylyltransferase isoform a [Homo sapiens]	56
302	78.1	NP_001001521.1	16	15	8	10	0.4064	-0.541	16	0.2575	-0.56645	15	0.188485	-0.553725	0.319113	0.0324996	UTP--glucose-1-phosphate uridylyltransferase isoform b [Homo sapiens]	55
303	79.1	NP_002341.1	10	8	14	12	0.377	0.269	18	0.233345	0.56355	19	0.346418	0.416275	0.417678	0.500338	tyrosine-protein kinase Lyn isoform A [Homo sapiens]	58
304	79.2	NP_001104567.1	11	9	14	12	0.391	0.329	18	0.226274	0.45355	19	0.339535	0.391275	0.408025	0.225085	tyrosine-protein kinase Lyn isoform B [Homo sapiens]	55
305	79.2	NP_005408.1	11	8	14	9	0.3675	0.499	15	0.178157	0.34355	16	0.25	0.421275	0.306985	0.260922	proto-oncogene tyrosine-protein kinase Src [Homo sapiens]	59
306	79.2	NP_938033.1	11	8	14	9	0.3675	0.499	15	0.178157	0.34355	16	0.25	0.421275	0.306985	0.260922	proto-oncogene tyrosine-protein kinase Src [Homo sapiens]	59
307	79.2	NP_005424.1	2	2	6	3	0.0829	1.069	6	0.257196	1.16355	6	0.253114	1.11627	0.360855	0.0598929	proto-oncogene tyrosine-protein kinase Yes [Homo sapiens]	60
308	79.3	NP_001165602.1	1	1	4	2	0.0655	0.799	4	0.175	1.56355	4	0.215	1.18127	0.277218	0.457657	tyrosine-protein kinase HCK isoform d [Homo sapiens]	57
309	79.3	NP_001165601.1	1	1	4	2	0.0629	0.799	4	0.175	1.56355	4	0.215	1.18127	0.277218	0.457657	tyrosine-protein kinase HCK isoform c [Homo sapiens]	59
310	79.3	NP_001165604.1	1	1	4	2	0.0653	0.799	4	0.175	1.56355	4	0.215	1.18127	0.277218	0.457657	tyrosine-protein kinase HCK isoform b [Homo sapiens]	57
311	79.3	NP_001165603.1	1	1	4	2	0.0652	0.799	4	0.175	1.56355	4	0.215	1.18127	0.277218	0.457657	tyrosine-protein kinase HCK isoform e [Homo sapiens]	57
312	79.3	NP_002101.2	1	1	4	2	0.0627	0.799	4	0.175	1.56355	4	0.215	1.18127	0.277218	0.457657	tyrosine-protein kinase HCK isoform a [Homo sapiens]	59
313	79.3	NP_694592.1	1	1	4	3	0.0805	0.829	4	0.275	1.38355	4	0.445	1.10627	0.523116	0.354456	tyrosine-protein kinase Fyn isoform b [Homo sapiens]	60
314	79.3	NP_001165600.1	1	1	3	1	0.0495	0.769	3	0.236714	1.56355	3	0.305996	1.16627	0.386868	0.481732	tyrosine-protein kinase HCK isoform b [Homo sapiens]	57
315	79.3	NP_002028.1	1	1	3	2	0.0503	0.579	3	0.173205	1.01355	3	0.340637	0.796275	0.382143	0.385888	tyrosine-protein kinase Fyn isoform a [Homo sapiens]	60
316	79.3	NP_694593.1	1	1	3	2	0.056	0.579	3	0.173205	1.01355	3	0.340637	0.796275	0.382143	0.385888	tyrosine-protein kinase Fyn isoform c [Homo sapiens]	54
317	79.3	NP_005239.1	0	0	1	0	0.0151	0.489	1	0	1.12355	1	0	0.806275	0	0.556503	tyrosine-protein kinase Fgr [Homo sapiens]	59
318	79.3	NP_001036212.1	0	0	1	0	0.0151	0.489	1	0	1.12355	1	0	0.806275	0	0.556503	tyrosine-protein kinase Fgr [Homo sapiens]	59
319	80.1	NP_663723.1	13	14	18	17	0.5347	0.209	18	0.176777	0.18355	20	0.295161	0.196275	0.344049	0.091687	14-3-3 protein zeta/delta [Homo sapiens]	27
320	80.1	NP_003397.1	13	14	18	17	0.5347	0.209	18	0.176777	0.18355	20	0.295161	0.196275	0.344049	0.091687	14-3-3 protein zeta/delta [Homo sapiens]	27
321	80.1	NP_001129174.1	13	14	18	17	0.5347	0.209	18	0.176777	0.18355	20	0.295161	0.196275	0.344049	0.091687	14-3-3 protein zeta/delta [Homo sapiens]	27
322	80.1	NP_001129172.1	13	14	18	17	0.5347	0.209	18	0.176777	0.18355	20	0.295161	0.196275	0.344049	0.091687	14-3-3 protein zeta/delta [Homo sapiens]	27
323	80.1	NP_001129171.1	13	14	18	17	0.5347	0.209	18	0.176777	0.18355	20	0.295161	0.196275	0.344049	0.091687	14-3-3 protein zeta/delta [Homo sapiens]	27
324	80.1	NP_001129173.1	13	14	18	17	0.5347	0.209	18	0.176777	0.18355	20	0.295161	0.196275	0.344049	0.091687	14-3-3 protein zeta/delta [Homo sapiens]	27
325	80.2	NP_006752.1	8	8	10	10	0.4157	-0.311	13	0.235748	0.03355	13	0.216333	-0.138725	0.319964	1.75623	14-3-3 protein epsilon [Homo sapiens]	29
326	80.3	NP_006817.1	10	11	13	11	0.3755	1.129	13	0.468722	0.96355	13	0.396611	1.04627	0.614003	0.111817	14-3-3 protein theta [Homo sapiens]	27
327	80.4	NP_647539.1	8	9	11	11	0.374	0.069	11	0.422116	0.77355	12	0.409919	0.421275	0.588401	1.18258	14-3-3 protein beta/alpha [Homo sapiens]	28
328	80.4	NP_003395.1	8	9	11	11	0.374	0.069	11	0.422116	0.77355	12	0.409919	0.421275	0.588401	1.18258	14-3-3 protein beta/alpha [Homo sapiens]	28
329	80.4	NP_003396.1	7	8	8	8	0.3659	-0.281	10	0.366824	-0.63645	10	0.436394	-0.458725	0.570088	0.547912	14-3-3 protein eta [Homo sapiens]	28
330	80.5	NP_036611.2	5	9	8	8	0.3279	0.369	9	0.4	-1.19645	9	0.876667	-0.413725	0.96361	2.67555	14-3-3 protein gamma [Homo sapiens]	28
331	80.5	NP_006133.1	3	4	4	4	0.0726	-0.391	4	0.455	-0.35645	4	0.46	-0.373725	0.647012	0.0653704	14-3-3 protein sigma [Homo sapiens]	27
332	81.1	NP_001822.2	16	13	12	10	0.2555	-0.471	17	0.186752	-0.81645	17	0.150372	-0.643725	0.239767	0.379463	clusterin isoform 1 [Homo sapiens]	57
333	81.1	NP_001164609.1	16	13	12	10	0.2783	-0.471	17	0.186752	-0.81645	17	0.150372	-0.643725	0.239767	0.379463	clusterin isoform 3 [Homo sapiens]	53
334	81.1	NP_976084.1	16	13	12	10	0.2851	-0.471	17	0.186752	-0.81645	17	0.150372	-0.643725	0.239767	0.379463	clusterin isoform 2 preproprotein [Homo sapiens]	52
335	82.1	NP_001153705.1	12	12	13	13	0.2239	0.099	18	0.2852	-0.03645	17	0.298319	0.031275	0.412714	3.06243	sodium/potassium-transporting ATPase subunit alpha-1 isoform c [Homo sapiens]	112
336	82.1	NP_000692.2	12	12	13	13	0.2239	0.099	18	0.2852	-0.03645	17	0.298319	0.031275	0.412714	3.06243	sodium/potassium-transporting ATPase subunit alpha-1 isoform a [Homo sapiens]	112
337	82.1	NP_001153706.1	12	11	12	13	0.2157	0.159	17	0.298319	-0.03645	17	0.298319	0.061275	0.421887	2.25547	sodium/potassium-transporting ATPase subunit alpha-1 isoform d [Homo sapiens]	109
338	82.1	NP_689509.1	5	4	5	5	0.0859	0.089	6	0.436826	-0.28645	6	0.424578	-0.098725	0.609166	2.68912	sodium/potassium-transporting ATPase subunit alpha-3 [Homo sapiens]	111
339	82.1	NP_000693.1	4	3	5	4	0.0745	0.339	5	0.442741	-0.17645	5	0.505351	0.081275	0.671863	4.48451	sodium/potassium-transporting ATPase subunit alpha-2 proprotein [Homo sapiens]	112
340	82.1	NP_653300.2	1	1	2	1	0.0233	-0.431	2	0.898026	-0.35645	2	0.26163	-0.393725	0.935361	0.133887	sodium/potassium-transporting ATPase subunit alpha-4 isoform 1 [Homo sapiens]	114
341	82.1	NP_000695.2	2	2	2	2	0.0271	0.889	2	0.417193	-0.96645	2	0.869741	-0.038725	0.964624	33.88	potassium-transporting ATPase alpha chain 1 [Homo sapiens]	114
342	82.1	NP_001667.4	1	1	1	1	0.0125	0.469	1	0	-0.09645	1	0	0.186275	0	2.14647	potassium-transporting ATPase alpha chain 2 [Homo sapiens]	115
343	83.1	NP_057110.3	15	15	13	15	0.3774	0.409	16	0.2	-0.18645	17	0.310446	0.111275	0.369292	3.78384	retinol dehydrogenase 11 [Homo sapiens]	35
344	84.1	NP_055807.1	9	11	9	9	0.1874	0.479	16	0.3525	0.16355	16	0.3375	0.321275	0.488019	0.694286	disheveled-associated activator of morphogenesis 1 [Homo sapiens]	123
345	84.1	NP_056160.2	1	1	1	0	0.0131	1.219	1	0	-2.35645	1	0	-0.568725	0	4.44543	disheveled-associated activator of morphogenesis 2 [Homo sapiens]	123
346	85.1	keratin_9	13	12	11	9		-0.641	#N/A	0	-0.88645	#N/A	0	-0.763725	0	0.227254	gi|4557705|ref|NP_000217.1| (NM_000226) keratin 9 [Homo sapiens] [MASS=61987]	123
347	85.1	NP_000217.2	13	12	11	9	0.3884	-0.641	17	0.317722	-0.88645	15	0.167829	-0.763725	0.359324	0.227254	keratin, type I cytoskeletal 9 [Homo sapiens]	62
348	86.1	NP_001003828.1	14	15	11	11	0.4307	-0.491	16	0.1675	-0.44645	16	0.255	-0.468725	0.305092	0.067207	beta-parvin isoform a [Homo sapiens]	45
349	86.1	NP_037459.2	14	15	11	11	0.4698	-0.491	16	0.1675	-0.44645	16	0.255	-0.468725	0.305092	0.067207	beta-parvin isoform b [Homo sapiens]	41
350	86.1	NP_060692.1	2	2	2	2	0.0565	-0.881	2	0.46669	-1.30645	2	0.601041	-1.09373	0.760953	0.275059	alpha-parvin [Homo sapiens]	42
351	87.1	NP_001388.1	12	13	9	12	0.2623	0.269	15	0.247871	-0.90645	16	0.4375	-0.318725	0.502838	2.60779	endothelin-converting enzyme 1 isoform 1 [Homo sapiens]	87
352	87.1	NP_001106820.1	12	13	9	12	0.2634	0.269	15	0.247871	-0.90645	16	0.4375	-0.318725	0.502838	2.60779	endothelin-converting enzyme 1 isoform 2 [Homo sapiens]	86
353	87.1	NP_001106818.1	12	13	9	12	0.2665	0.269	15	0.247871	-0.90645	16	0.4375	-0.318725	0.502838	2.60779	endothelin-converting enzyme 1 isoform 3 [Homo sapiens]	85
354	87.1	NP_001106819.1	12	13	9	12	0.2679	0.269	15	0.247871	-0.90645	16	0.4375	-0.318725	0.502838	2.60779	endothelin-converting enzyme 1 isoform 4 [Homo sapiens]	85
355	88.1	NP_001002029.3	11	14	5	5	0.1789	-0.741	15	0.462176	-0.67645	16	0.29	-0.708725	0.545625	0.0644026	complement C4-B preproprotein [Homo sapiens]	192
356	88.1	NP_009224.2	11	13	5	5	0.1634	-0.821	14	0.489088	-0.68645	15	0.309839	-0.753725	0.578971	0.126228	complement C4-A preproprotein [Homo sapiens]	192
357	88.1	XP_002343973.1	11	12	5	5	0.1491	-0.791	13	0.526965	-0.67645	14	0.331404	-0.733725	0.622512	0.110394	PREDICTED: similar to C4A protein isoform 1 [Homo sapiens]	192
358	88.1	XP_002343974.1	10	11	4	5	0.1408	-0.791	13	0.526965	-0.66645	13	0.357782	-0.728725	0.636946	0.120855	PREDICTED: similar to C4A protein isoform 2 [Homo sapiens]	187
359	88.1	XP_002345939.1	2	5	0	0	0.3185	-0.001	5	0.992814	-0.02645	5	0.760263	-0.013725	1.25047	1.31117	PREDICTED: similar to Complement component 4A (Rodgers blood group) [Homo sapiens]	30
360	88.1	XP_002346307.1	2	2	1	0	0.0886	-4.581	3	3.53916	-1.14645	3	0.473427	-2.86373	3.57068	0.848054	PREDICTED: similar to complement component 4B (Childo blood group), partial [Homo sapiens]	73
361	89.1	NP_003357.2	11	13	13	13	0.426	-0.261	14	0.277952	-0.22645	15	0.268527	-0.243725	0.386476	0.100238	cytochrome b-c1 complex subunit 2, mitochondrial precursor [Homo sapiens]	48
362	90.1	NP_005561.1	15	12	9	8	0.2784	-0.101	15	0.343405	-0.34645	15	0.405372	-0.223725	0.531275	0.775771	protein ERGIC-53 precursor [Homo sapiens]	57
363	91.1	NP_065779.1	11	13	13	14	0.2228	-0.171	14	0.227172	-0.13645	14	0.163029	-0.153725	0.279617	0.158924	family with sequence similarity 62 (C2 domain containing) member B [Homo sapiens]	98
364	92.1	NP_002159.2	11	13	10	8	0.2854	-0.271	15	0.170411	-0.60645	15	0.172993	-0.438725	0.242831	0.540655	isocitrate dehydrogenase [NADP], mitochondrial precursor [Homo sapiens]	50
365	93.1	NP_000412.3	14	14	7	9	0.3322	-0.731	16	0.3125	-1.11645	16	0.3075	-0.923725	0.43842	0.29506	keratin, type I cytoskeletal 10 [Homo sapiens]	58
366	94.1	NP_006563.2	12	12	10	13	0.4589	-0.541	15	0.268527	0.09355	15	0.162665	-0.223725	0.313953	2.00556	guanine nucleotide-binding protein subunit alpha-13 [Homo sapiens]	44
367	94.1	NP_031379.2	1	1	1	1	0.0289	0.079	1	0	0.06355	1	0	0.071275	0	0.153277	guanine nucleotide-binding protein subunit alpha-12 [Homo sapiens]	44
368	95.1	NP_002618.1	14	14	12	9	0.2219	-0.301	17	0.380781	-0.38645	17	0.412311	-0.343725	0.561243	0.175787	6-phosphofructokinase type C [Homo sapiens]	85
369	95.2	NP_002617.3	8	6	3	3	0.1628	-0.451	9	0.61	-0.38645	9	1.22333	-0.418725	1.36698	0.109006	6-phosphofructokinase, liver type [Homo sapiens]	84
370	96.1	NP_002107.3	14	12	15	16	0.4356	-0.331	17	0.417161	0.24355	17	0.232834	-0.043725	0.47774	9.29144	HLA class I histocompatibility antigen, A-1 alpha chain precursor [Homo sapiens]	40
371	96.2	NP_005505.2	6	5	7	9	0.3232	0.399	9	0.36	0.48355	10	0.300416	0.441275	0.468882	0.135484	HLA class I histocompatibility antigen, B-8 alpha chain precursor [Homo sapiens]	40
372	96.3	NP_002108.4	6	5	7	7	0.2596	-0.031	8	0.279307	0.32355	8	0.342947	0.146275	0.442295	1.71393	HLA class I histocompatibility antigen, Cw-1 alpha chain precursor [Homo sapiens]	40
373	96.4	NP_005507.3	5	6	6	7	0.2374	0.439	7	0.230558	-0.30645	7	0.582065	0.066275	0.626065	7.95342	major histocompatibility complex, class I, E precursor [Homo sapiens]	40
374	96.5	XP_947242.1	4	2	3	3	0.1257	-0.291	4	0.78	-0.49645	4	0.965	-0.393725	1.24082	0.368976	PREDICTED: similar to MHC class I antigen [Homo sapiens]	41
375	96.6	NP_002118.1	2	2	2	2	0.0799	-0.581	2	0.827315	-0.45645	2	0.714178	-0.518725	1.09293	0.169782	HLA class I histocompatibility antigen, alpha chain G precursor [Homo sapiens]	38
376	97.1	NP_996826.2	8	10	6	8	0.1034	-0.691	15	0.431192	-0.67645	14	0.200446	-0.683725	0.475505	0.0150476	latent-transforming growth factor beta-binding protein 1 isoform LTBP-1L precursor [Homo sapiens]	186
377	97.1	NP_000618.3	7	9	5	8	0.1168	-1.021	14	0.29666	-0.67645	13	0.219107	-0.848725	0.368802	0.287058	latent-transforming growth factor beta-binding protein 1 isoform LTBP-1S precursor [Homo sapiens]	152
378	97.1	NP_001159736.1	7	9	5	8	0.1205	-1.021	14	0.29666	-0.67645	13	0.219107	-0.848725	0.368802	0.287058	latent-transforming growth factor beta-binding protein 1 isoform 4 precursor [Homo sapiens]	148
379	97.1	NP_001159737.1	7	9	5	8	0.1215	-1.021	14	0.29666	-0.67645	13	0.219107	-0.848725	0.368802	0.287058	latent-transforming growth factor beta-binding protein 1 isoform 3 precursor [Homo sapiens]	147
380	97.1	NP_001159738.1	7	9	5	8	0.1254	-1.021	14	0.29666	-0.67645	13	0.219107	-0.848725	0.368802	0.287058	latent-transforming growth factor beta-binding protein 1 isoform 5 precursor [Homo sapiens]	142
381	98.1	NP_001018048.1	13	10	4	6	0.0714	-0.481	12	0.193412	-0.49645	12	0.204959	-0.488725	0.28181	0.0223537	vacuolar protein sorting-associated protein 13A isoform D [Homo sapiens]	347
382	98.1	NP_150648.2	13	10	4	6	0.069	-0.481	12	0.193412	-0.49645	12	0.204959	-0.488725	0.28181	0.0223537	vacuolar protein sorting-associated protein 13A isoform A [Homo sapiens]	360
383	98.1	NP_056001.1	13	10	4	6	0.0708	-0.481	12	0.193412	-0.49645	12	0.204959	-0.488725	0.28181	0.0223537	vacuolar protein sorting-associated protein 13A isoform B [Homo sapiens]	350
384	98.1	NP_001018047.1	13	10	4	6	0.0699	-0.481	12	0.193412	-0.49645	12	0.204959	-0.488725	0.28181	0.0223537	vacuolar protein sorting-associated protein 13A isoform C [Homo sapiens]	355
385	99.1	NP_001161744.1	11	8	5	6	0.0831	-0.101	15	0.271109	-1.39645	15	0.802999	-0.748725	0.84753	1.22344	inositol 1,4,5-trisphosphate receptor type 1 isoform 3 [Homo sapiens]	311
386	99.1	NP_002213.5	11	8	5	6	0.0846	-0.101	15	0.271109	-1.39645	15	0.802999	-0.748725	0.84753	1.22344	inositol 1,4,5-trisphosphate receptor type 1 isoform 2 [Homo sapiens]	306
387	99.1	NP_001093422.2	11	8	5	6	0.0841	-0.101	15	0.271109	-1.39645	15	0.802999	-0.748725	0.84753	1.22344	inositol 1,4,5-trisphosphate receptor type 1 isoform 1 [Homo sapiens]	308
388	100.1	NP_001020527.2	13	13	10	11	0.2066	-0.201	14	0.251226	-0.59645	13	0.21356	-0.398725	0.32973	0.701299	anoctamin-6 isoform a [Homo sapiens]	106
389	100.1	NP_001136150.1	13	13	10	11	0.2108	-0.201	14	0.251226	-0.59645	13	0.21356	-0.398725	0.32973	0.701299	anoctamin-6 isoform b [Homo sapiens]	103
390	100.1	NP_001136152.1	12	12	9	10	0.1895	-0.221	13	0.26903	-0.62645	12	0.228053	-0.423725	0.352683	0.67661	anoctamin-6 isoform c [Homo sapiens]	108
391	100.1	NP_001136151.1	12	12	9	10	0.1895	-0.221	13	0.26903	-0.62645	12	0.228053	-0.423725	0.352683	0.67661	anoctamin-6 isoform c [Homo sapiens]	108
392	101.1	NP_001677.2	14	12	8	6	0.4253	-0.341	15	0.420864	-0.92645	15	0.330495	-0.633725	0.53512	0.653242	ATP synthase subunit beta, mitochondrial precursor [Homo sapiens]	56
393	102.1	NP_065392.1	8	7	10	10	0.4904	0.639	14	0.475725	0.31355	14	0.526505	0.476275	0.709592	0.483183	adipocyte plasma membrane-associated protein [Homo sapiens]	46
394	103.1	NP_000688.2	14	15	11	11	0.2655	-0.341	15	0.330495	-0.70645	15	0.196231	-0.523725	0.384361	0.493412	arachidonate 12-lipoxygenase, 12S-type [Homo sapiens]	75
395	104.1	NP_055990.1	11	10	1	3	0.0966	-2.281	13	0.463175	-1.78645	13	0.355008	-2.03373	0.583577	0.17195	neurobeachin-like protein 2 [Homo sapiens]	302
396	105.1	NP_055851.1	14	15	13	14	0.338	-0.151	16	0.2425	-0.74645	16	0.2325	-0.448725	0.33595	0.938318	endonuclease domain-containing 1 protein precursor [Homo sapiens]	54
397	106.1	NP_060193.2	12	11	12	12	0.4066	0.269	15	0.278855	0.04355	15	0.227215	0.156275	0.359704	1.02011	torsin family protein C9orf167 [Homo sapiens]	46
398	107.1	NP_001129166.1	7	8	12	10	0.4507	-0.301	14	0.352785	0.04355	12	0.173205	-0.128725	0.39301	1.89267	voltage-dependent anion-selective channel protein 3 isoform a [Homo sapiens]	30
399	107.1	NP_005653.3	7	8	12	10	0.4523	-0.301	14	0.352785	0.04355	12	0.173205	-0.128725	0.39301	1.89267	voltage-dependent anion-selective channel protein 3 isoform b [Homo sapiens]	30
400	107.1	NP_003365.1	9	10	9	10	0.5477	-0.471	13	0.402158	-0.59645	12	0.499408	-0.533725	0.641201	0.166203	voltage-dependent anion-selective channel protein 1 [Homo sapiens]	30
401	107.1	NP_003366.2	5	5	8	7	0.2959	-0.241	7	0.268355	-0.47645	8	0.66468	-0.358725	0.716808	0.464111	voltage-dependent anion-selective channel protein 2 [Homo sapiens]	31
402	107.1	XP_001726980.1	5	5	8	7	0.2969	-0.241	7	0.268355	-0.47645	8	0.66468	-0.358725	0.716808	0.464111	PREDICTED: similar to voltage-dependent anion channel 2 [Homo sapiens]	31
403	107.1	XP_001133585.1	5	5	8	7	0.2969	-0.241	7	0.268355	-0.47645	8	0.66468	-0.358725	0.716808	0.464111	PREDICTED: similar to voltage-dependent anion channel 2 [Homo sapiens]	31
404	107.1	XP_001726222.1	4	4	7	6	0.256	-0.581	7	0.491354	0.26355	6	0.326599	-0.158725	0.589996	3.7624	PREDICTED: similar to voltage-dependent anion channel 2 [Homo sapiens]	31
405	108.1	NP_002499.2	15	13	10	9	0.1716	-0.981	15	0.397626	-0.80645	15	0.446684	-0.893725	0.598025	0.138102	nidogen-1 precursor [Homo sapiens]	136
406	108.2	NP_031387.3	3	2	1	1	0.0407	-1.271	3	0.0750555	-2.14645	3	1.23553	-1.70873	1.23781	0.36228	nidogen-2 precursor [Homo sapiens]	151
407	109.1	NP_066983.1	15	14	10	13	0.3047	0.029	16	0.245	-0.44645	16	0.2375	-0.208725	0.34122	1.6107	protein BAT5 isoform a [Homo sapiens]	63
408	109.1	NP_001170986.1	14	13	9	11	0.2724	0.039	14	0.280624	-0.50645	14	0.264589	-0.233725	0.38569	1.65019	protein BAT5 isoform b [Homo sapiens]	59
409	110.1	NP_001867.2	14	13	11	10	0.2329	0.449	16	0.53	-0.22645	16	0.395	0.111275	0.661003	4.29221	carnitine O-palmitoyltransferase 1, liver isoform isoform 1 [Homo sapiens]	88
410	110.1	NP_001027017.1	13	12	10	10	0.2156	-0.231	14	0.283297	-0.45645	15	0.343405	-0.343725	0.445178	0.463793	carnitine O-palmitoyltransferase 1, liver isoform isoform 2 [Homo sapiens]	86
411	111.1	NP_938148.1	11	10	5	3	0.232	-1.151	13	0.429893	-0.88645	14	0.376838	-1.01873	0.571677	0.183627	neutral alpha-glucosidase AB isoform 2 [Homo sapiens]	106
412	111.1	NP_938149.2	10	9	4	2	0.205	-1.151	13	0.429893	-1.03645	13	0.368876	-1.09373	0.56646	0.074058	neutral alpha-glucosidase AB isoform 3 [Homo sapiens]	109
413	112.1	NP_002214.2	9	9	3	4	0.0763	-0.551	10	0.303579	-1.50645	13	0.454854	-1.02873	0.546857	0.65674	inositol 1,4,5-trisphosphate receptor type 2 [Homo sapiens]	307
414	113.1	NP_058642.1	7	8	11	13	0.2843	0.369	11	0.156786	0.19355	14	0.280624	0.281275	0.321453	0.44107	junctional adhesion molecule A precursor [Homo sapiens]	32
415	114.1	NP_057226.1	12	11	10	13	0.4744	-0.341	16	0.45	-0.63645	16	0.275	-0.488725	0.527376	0.427469	estradiol 17-beta-dehydrogenase 12 [Homo sapiens]	34
416	115.1	NP_005207.2	13	12	11	11	0.4715	-0.061	13	0.16641	-0.30645	13	0.271803	-0.183725	0.318699	0.944669	dolichyl-diphosphooligosaccharide--protein glycosyltransferase 48 kDa subunit precursor [Homo sapiens]	50
417	116.1	NP_003282.2	12	10	1	1	0.1633	-1.521	13	0.599076	-1.42645	13	0.249615	-1.47373	0.648999	0.045366	tripeptidyl-peptidase 2 [Homo sapiens]	138
418	117.1	NP_003147.2	10	9	8	11	0.1883	0.329	13	0.330047	0.26355	13	0.393837	0.296275	0.513847	0.156207	stromal interaction molecule 1 precursor [Homo sapiens]	77
419	117.1	NP_001162588.1	1	1	0	0	0.0267	-2.181	1	0	-0.52645	1	0	-1.35373	0	0.86424	stromal interaction molecule 2 isoform 3 precursor [Homo sapiens]	67
420	117.1	NP_065911.3	1	1	0	0	0.0214	-2.181	1	0	-0.52645	1	0	-1.35373	0	0.86424	stromal interaction molecule 2 isoform 2 precursor [Homo sapiens]	83
421	117.1	NP_001162589.1	1	1	0	0	0.0212	-2.181	1	0	-0.52645	1	0	-1.35373	0	0.86424	stromal interaction molecule 2 isoform 1 precursor [Homo sapiens]	84
422	118.1	NP_004154.2	11	11	10	13	0.5459	0.629	14	0.515814	1.02355	14	0.427618	0.826275	0.670016	0.337647	ras-related protein Rab-27B [Homo sapiens]	24
423	118.1	NP_899058.1	2	2	1	2	0.0814	0.249	2	0.636396	0.05355	2	0.0141421	0.151275	0.636553	0.913595	Ras-related protein Rab-27A [Homo sapiens]	24
424	118.1	NP_899059.1	2	2	1	2	0.0814	0.249	2	0.636396	0.05355	2	0.0141421	0.151275	0.636553	0.913595	Ras-related protein Rab-27A [Homo sapiens]	24
425	118.1	NP_899057.1	2	2	1	2	0.0814	0.249	2	0.636396	0.05355	2	0.0141421	0.151275	0.636553	0.913595	Ras-related protein Rab-27A [Homo sapiens]	24
426	118.1	NP_004571.2	2	2	1	2	0.0814	0.249	2	0.636396	0.05355	2	0.0141421	0.151275	0.636553	0.913595	Ras-related protein Rab-27A [Homo sapiens]	24
427	119.1	NP_036557.1	8	7	10	12	0.5848	0.009	15	0.38988	-0.09645	15	0.446684	-0.043725	0.592902	1.7053	ras suppressor protein 1 isoform 1 [Homo sapiens]	31
428	119.1	NP_689937.2	6	5	7	8	0.5	0.019	10	0.585021	-0.51645	10	0.575535	-0.248725	0.820664	1.52224	ras suppressor protein 1 isoform 2 [Homo sapiens]	25
429	120.1	NP_001143.2	12	8	13	12	0.3658	-0.241	13	0.238521	-0.40645	14	0.272606	-0.323725	0.362225	0.36139	ADP/ATP translocase 2 [Homo sapiens]	32
430	120.2	NP_001627.2	8	6	7	8	0.2617	0.109	10	0.189737	-0.17645	10	0.234009	-0.033725	0.301264	5.98499	ADP/ATP translocase 3 [Homo sapiens]	32
431	120.2	NP_001142.2	8	6	9	9	0.1913	-0.431	9	0.523333	-0.30645	9	0.343333	-0.368725	0.625904	0.23885	ADP/ATP translocase 1 [Homo sapiens]	33
432	120.2	NP_112581.1	3	2	4	4	0.0635	0.179	4	0.3	0.59355	3	0.0635085	0.386275	0.306649	0.758866	ADP/ATP translocase 4 [Homo sapiens]	35
433	121.1	NP_001132913.1	10	7	11	9	0.378	-0.041	16	0.29	-0.75645	15	0.449266	-0.398725	0.534734	1.26879	B-cell receptor-associated protein 31 isoform b [Homo sapiens]	27
434	121.1	NP_005736.3	10	7	11	9	0.378	-0.041	16	0.29	-0.75645	15	0.449266	-0.398725	0.534734	1.26879	B-cell receptor-associated protein 31 isoform b [Homo sapiens]	27
435	121.1	NP_001132929.1	10	7	11	9	0.2971	-0.041	16	0.29	-0.75645	15	0.449266	-0.398725	0.534734	1.26879	B-cell receptor-associated protein 31 isoform a [Homo sapiens]	34
436	122.1	NP_002625.1	10	10	11	11	0.5809	0.019	12	0.251147	0.10355	12	0.152998	0.061275	0.29408	0.975698	prohibitin [Homo sapiens]	29
437	123.1	NP_004628.4	9	10	8	10	0.5845	-0.231	13	0.249615	-0.33645	13	0.305085	-0.283725	0.394189	0.262805	ras-related protein Rab-7a [Homo sapiens]	23
438	124.1	NP_057215.3	9	10	11	12	0.42	0.139	11	0.198997	-0.05645	11	0.244224	0.041275	0.315032	3.34837	ras-related protein Rab-10 [Homo sapiens]	22
439	125.1	NP_005304.3	10	9	8	6	0.3366	-0.561	12	0.473427	-1.19645	11	0.235179	-0.878725	0.528623	0.511344	protein disulfide-isomerase A3 precursor [Homo sapiens]	56
440	126.1	NP_001679.2	9	10	13	11	0.4922	-0.101	14	0.475725	0.09355	13	0.316179	-0.003725	0.571212	36.9309	ATP synthase subunit b, mitochondrial precursor [Homo sapiens]	28
441	127.1	NP_000166.2	11	12	8	8	0.3746	-0.371	12	0.236714	-0.51645	13	0.296765	-0.443725	0.379608	0.231785	glucose-6-phosphate isomerase [Homo sapiens]	63
442	128.1	NP_036533.2	10	8	8	6	0.0947	-0.181	12	0.415692	-0.87645	12	0.565803	-0.528725	0.702092	0.930082	plexin-B2 precursor [Homo sapiens]	204
443	129.1	NP_077310.1	9	11	8	8	0.4425	0.099	11	0.280406	0.30355	12	0.366617	0.201275	0.461558	0.718612	transmembrane protein 43 [Homo sapiens]	44
444	130.1	NP_006825.1	10	8	9	9	0.5733	0.299	11	0.150756	0.41355	11	0.397995	0.356275	0.42559	0.22735	ras-related protein Rab-32 [Homo sapiens]	24
445	130.2	NP_071732.1	3	3	3	3	0.1848	0.329	3	0.225167	0.46355	3	0.207846	0.396275	0.306431	0.240089	ras-related protein Rab-38 [Homo sapiens]	23
446	130.2	NP_001129134.1	1	1	1	1	0.0542	0.739	1	0	0.81355	1	0	0.776275	0	0.0679074	ras-related protein Rab-7L1 isoform 1 [Homo sapiens]	23
447	130.2	NP_003920.1	1	1	1	1	0.0542	0.739	1	0	0.81355	1	0	0.776275	0	0.0679074	ras-related protein Rab-7L1 isoform 1 [Homo sapiens]	23
448	131.1	NP_003290.1	12	9	7	6	0.188	-0.771	12	0.193412	-0.83645	13	0.296765	-0.803725	0.354228	0.0575821	endoplasmin precursor [Homo sapiens]	92
449	131.1	NP_005339.3	4	3	4	4	0.0984	-0.961	6	0.677692	-0.19645	6	0.375588	-0.578725	0.774812	0.934154	heat shock protein HSP 90-alpha isoform 2 [Homo sapiens]	84
450	131.1	NP_001017963.2	4	3	4	4	0.0843	-0.961	6	0.677692	-0.19645	6	0.375588	-0.578725	0.774812	0.934154	heat shock protein HSP 90-alpha isoform 1 [Homo sapiens]	98
451	131.2	NP_031381.2	3	1	1	0	0.0539	0.639	3	1.40296	-0.67645	3	0.640859	-0.018725	1.5424	49.675	heat shock protein HSP 90-beta [Homo sapiens]	83
452	132.1	NP_000509.1	11	10	11	13	0.6871	-0.241	12	0.161658	-0.17645	13	0.271803	-0.208725	0.316244	0.218679	hemoglobin subunit beta [Homo sapiens]	15
453	132.1	NP_000510.1	6	5	6	7	0.3265	-0.291	7	0.253236	0.12355	7	0.449778	-0.083725	0.516167	3.50112	hemoglobin subunit delta [Homo sapiens]	16
454	132.1	NP_000550.2	1	1	1	1	0.068	0.289	1	0	-0.64645	1	0	-0.178725	0	3.70101	hemoglobin subunit gamma-1 [Homo sapiens]	16
455	132.1	NP_005321.1	1	1	1	1	0.068	0.289	1	0	-0.64645	1	0	-0.178725	0	3.70101	hemoglobin subunit epsilon [Homo sapiens]	16
456	132.1	NP_000175.1	1	1	1	1	0.068	0.289	1	0	-0.64645	1	0	-0.178725	0	3.70101	hemoglobin subunit gamma-2 [Homo sapiens]	16
457	133.1	NP_056999.2	8	7	7	6	0.2993	-0.061	11	0.325632	-0.83645	12	0.412805	-0.448725	0.52578	1.22196	atlastin-1 isoform a [Homo sapiens]	63
458	133.1	NP_001121185.1	8	7	7	6	0.302	-0.061	11	0.325632	-0.83645	12	0.412805	-0.448725	0.52578	1.22196	atlastin-1 isoform b [Homo sapiens]	63
459	133.1	NP_853629.2	8	7	7	6	0.302	-0.061	11	0.325632	-0.83645	12	0.412805	-0.448725	0.52578	1.22196	atlastin-1 isoform b [Homo sapiens]	63
460	133.1	NP_001129145.1	0	0	1	1	0.0189	-0.971	1	0	-0.65645	1	0	-0.813725	0	0.273336	atlastin-2 isoform 2 [Homo sapiens]	66
461	133.1	NP_071769.2	0	0	1	1	0.019	-0.971	1	0	-0.65645	1	0	-0.813725	0	0.273336	atlastin-2 isoform 1 [Homo sapiens]	66
462	134.1	NP_055102.3	8	3	5	4	0.1432	-0.081	12	0.857365	-0.28645	12	0.643746	-0.183725	1.07214	0.79072	nodal modulator 3 precursor [Homo sapiens]	134
463	134.1	NP_001004060.1	8	3	5	4	0.1381	-0.081	12	0.857365	-0.28645	12	0.643746	-0.183725	1.07214	0.79072	nodal modulator 2 isoform 1 [Homo sapiens]	139
464	134.1	NP_775885.1	8	3	5	4	0.1432	-0.081	12	0.857365	-0.28645	12	0.643746	-0.183725	1.07214	0.79072	nodal modulator 2 isoform 2 [Homo sapiens]	134
465	134.1	NP_001004067.1	8	3	5	4	0.1432	-0.081	12	0.857365	-0.28645	12	0.643746	-0.183725	1.07214	0.79072	nodal modulator 3 precursor [Homo sapiens]	134
466	135.1	NP_006086.1	9	9	8	9	0.1306	-0.281	12	0.407032	-0.72645	12	0.404145	-0.503725	0.573592	0.625303	probable phospholipid-transporting ATPase IA isoform a [Homo sapiens]	131
467	135.1	NP_001098999.1	9	9	8	9	0.1323	-0.281	12	0.407032	-0.72645	12	0.404145	-0.503725	0.573592	0.625303	probable phospholipid-transporting ATPase IA isoform b [Homo sapiens]	129
468	135.1	NP_057613.4	1	0	1	1	0.0101	-1.991	1	0	-0.20645	1	0	-1.09873	0	1.14848	probable phospholipid-transporting ATPase IB [Homo sapiens]	133
469	136.1	NP_004362.2	12	11	1	0	0.1479	-1.531	12	0.340637	-1.15645	12	0.456107	-1.34373	0.569269	0.197099	coatomer subunit alpha isoform 2 [Homo sapiens]	138
470	136.1	NP_001091868.1	12	11	1	0	0.1468	-1.531	12	0.340637	-1.15645	12	0.456107	-1.34373	0.569269	0.197099	coatomer subunit alpha isoform 1 [Homo sapiens]	139
471	137.1	NP_000393.4	12	8	3	5	0.2807	-0.461	12	0.467654	-0.63645	12	0.259808	-0.548725	0.534977	0.226091	glucose-6-phosphate 1-dehydrogenase isoform a [Homo sapiens]	62
472	137.1	NP_001035810.1	12	8	3	5	0.2971	-0.461	12	0.467654	-0.63645	12	0.259808	-0.548725	0.534977	0.226091	glucose-6-phosphate 1-dehydrogenase isoform b [Homo sapiens]	59
473	138.1	NP_000584.2	11	10	6	7	0.2884	-0.171	11	0.539705	-0.62645	11	0.470358	-0.398725	0.715904	0.807704	antigen peptide transporter 1 [Homo sapiens]	87
474	139.1	NP_004466.2	9	7	6	6	0.285	-0.051	10	0.344688	-0.00645	10	0.496478	-0.028725	0.604401	1.09666	flotillin-2 [Homo sapiens]	47
475	140.1	NP_000651.3	8	9	3	4	0.3179	-0.381	11	0.428146	-0.90645	11	0.379904	-0.643725	0.572395	0.577186	transforming growth factor beta-1 precursor [Homo sapiens]	44
476	141.1	NP_009005.1	11	10	4	5	0.3037	-1.671	12	0.776536	-1.02645	12	0.701481	-1.34873	1.04646	0.337923	coronin-1A [Homo sapiens]	50
477	142.1	NP_006113.2	9	8	2	3	0.1826	-0.211	11	0.771869	-0.50645	11	0.80202	-0.358725	1.11311	0.582381	alpha-mannosidase 2x [Homo sapiens]	130
478	143.1	NP_001145.1	10	6	5	9	0.4125	-0.001	11	0.575887	-0.24645	8	0.130815	-0.123725	0.590557	1.40278	annexin A5 [Homo sapiens]	35
479	144.1	NP_067022.1	7	7	6	8	0.3067	-0.011	11	0.756793	-0.45645	11	0.633174	-0.233725	0.986735	1.34766	sulfide:quinone oxidoreductase, mitochondrial precursor [Homo sapiens]	49
480	145.1	NP_000535.3	9	9	7	8	0.2304	-0.531	11	0.280406	-0.22645	11	0.25327	-0.378725	0.377853	0.568617	antigen peptide transporter 2 isoform 1 [Homo sapiens]	77
481	145.1	NP_061313.2	8	8	5	6	0.219	-0.341	9	0.306667	-0.60645	10	0.502802	-0.473725	0.588943	0.396225	antigen peptide transporter 2 isoform 2 [Homo sapiens]	71
482	146.1	NP_006420.1	9	8	3	3	0.2762	-0.491	11	0.382919	-1.50645	11	0.434176	-0.998725	0.57891	0.718948	T-complex protein 1 subunit eta isoform a [Homo sapiens]	59
483	146.1	NP_001159757.1	8	8	3	3	0.2846	-0.601	10	0.404772	-1.76645	10	0.376311	-1.18373	0.552675	0.69619	T-complex protein 1 subunit eta isoform d [Homo sapiens]	54
484	146.1	NP_001159756.1	6	7	1	1	0.2149	-0.901	7	0.53293	-2.15645	7	0.430879	-1.52873	0.685326	0.580704	T-complex protein 1 subunit eta isoform c [Homo sapiens]	50
485	146.1	NP_001009570.1	3	3	0	0	0.1357	-1.491	3	1.09697	-2.55645	3	0.889119	-2.02373	1.41204	0.372277	T-complex protein 1 subunit eta isoform b [Homo sapiens]	37
486	147.1	NP_001008883.1	11	11	5	5	0.3125	-0.881	13	0.219107	-0.60645	10	0.211873	-0.743725	0.304791	0.261032	T-complex protein 1 subunit gamma isoform b [Homo sapiens]	60
487	147.1	NP_005989.3	11	11	5	5	0.3119	-0.881	13	0.219107	-0.60645	10	0.211873	-0.743725	0.304791	0.261032	T-complex protein 1 subunit gamma isoform a [Homo sapiens]	60
488	147.1	NP_001008800.1	9	9	4	4	0.2761	-1.111	10	0.215035	-1.25645	10	0.566048	-1.18373	0.605516	0.0868856	T-complex protein 1 subunit gamma isoform c [Homo sapiens]	56
489	148.1	NP_001138303.1	10	10	10	10	0.4348	0.599	11	0.189952	-0.00645	11	0.262315	0.296275	0.323869	1.445	prohibitin-2 isoform 1 [Homo sapiens]	33
490	148.1	NP_009204.1	10	10	10	10	0.4348	0.599	11	0.189952	-0.00645	11	0.262315	0.296275	0.323869	1.445	prohibitin-2 isoform 2 [Homo sapiens]	33
491	149.1	NP_002829.2	9	5	1	4	0.1166	-0.421	10	0.3605	-0.46645	11	0.440207	-0.443725	0.568983	0.0724277	receptor-type tyrosine-protein phosphatase C isoform 1 precursor [Homo sapiens]	147
492	149.1	NP_563579.1	9	5	1	4	0.121	-0.421	10	0.3605	-0.46645	11	0.440207	-0.443725	0.568983	0.0724277	receptor-type tyrosine-protein phosphatase C isoform 3 precursor [Homo sapiens]	142
493	149.1	NP_563578.1	9	5	1	4	0.133	-0.421	10	0.3605	-0.46645	11	0.440207	-0.443725	0.568983	0.0724277	receptor-type tyrosine-protein phosphatase C isoform 2 precursor [Homo sapiens]	130
494	150.1	NP_006818.3	10	9	12	12	0.3653	-0.141	13	0.493683	-0.37645	12	0.23094	-0.258725	0.545029	0.643495	transmembrane emp24 domain-containing protein 10 precursor [Homo sapiens]	24
495	151.1	NP_055140.1	8	8	5	5	0.2911	-1.071	10	0.332039	-1.33645	10	0.262469	-1.20373	0.423249	0.155934	coronin-1C isoform 1 [Homo sapiens]	53
496	152.1	NP_057086.2	7	9	8	9	0.3939	0.029	10	0.262469	0.13355	12	0.496521	0.081275	0.561626	0.909603	probable saccharopine dehydrogenase [Homo sapiens]	47
497	153.1	NP_005794.1	9	9	8	8	0.3607	-0.491	9	0.44	0.01355	10	0.553399	-0.238725	0.707001	1.49448	flotillin-1 [Homo sapiens]	47
498	154.1	NP_000398.1	7	8	8	9	0.199	0.389	10	0.0695701	0.46355	9	0.16	0.426275	0.174471	0.123664	platelet glycoprotein Ib beta chain precursor [Homo sapiens]	21
499	155.1	NP_003755.2	7	6	8	10	0.4077	1.369	10	0.344688	1.24355	10	0.464855	1.30627	0.578705	0.067908	syntaxin-11 [Homo sapiens]	33
500	156.1	NP_835468.1	7	7	6	10	0.3376	0.569	10	0.234009	0.21355	11	0.431161	0.391275	0.490571	0.642364	trem-like transcript 1 protein precursor [Homo sapiens]	32
501	157.1	YP_003024029.1	8	9	10	11	0.4493	-0.031	14	0.368821	0.16355	14	0.334077	0.066275	0.49763	2.07571	cytochrome c oxidase subunit II [Homo sapiens]	25
502	158.1	NP_060918.2	10	6	0	0	0.1098	-0.871	10	0.613482	-0.60645	10	0.556561	-0.738725	0.828324	0.253227	cullin-associated NEDD8-dissociated protein 1 [Homo sapiens]	136
503	159.1	NP_000022.3	8	9	7	6	0.4455	-1.381	11	0.482418	-0.55645	11	0.244224	-0.968725	0.540715	0.601868	delta-aminolevulinic acid dehydratase [Homo sapiens]	36
504	160.1	NP_536856.2	8	7	7	7	0.1826	0.489	10	0.322552	-1.18645	10	0.575535	-0.348725	0.659758	3.3973	choline transporter-like protein 1 [Homo sapiens]	73
505	161.1	NP_037373.2	7	5	5	5	0.1306	-0.401	10	0.218197	-1.47645	11	0.361814	-0.938725	0.422515	0.810097	FH1/FH2 domain-containing protein 1 [Homo sapiens]	126
506	162.1	NP_056284.1	9	10	4	3	0.502	-0.621	10	0.265631	-0.89645	10	0.556561	-0.758725	0.616701	0.25671	protein NipSnap homolog 3A [Homo sapiens]	28
507	162.1	NP_060846.2	1	1	0	1	0.0526	0.459	1	0	0.66355	1	0	0.561275	0	0.257697	protein NipSnap homolog 3B [Homo sapiens]	28
508	163.1	NP_110379.2	7	8	3	3	0.2392	-0.601	10	0.581859	-0.52645	10	0.578697	-0.563725	0.82064	0.0935116	T-complex protein 1 subunit alpha isoform a [Homo sapiens]	60
509	163.1	NP_001008897.1	3	4	2	2	0.1097	0.039	4	0.935	-1.34645	4	0.435	-0.653725	1.03124	1.49858	T-complex protein 1 subunit alpha isoform b [Homo sapiens]	43
510	164.1	NP_112243.1	9	12	11	12	0.5622	0.359	14	0.28597	0.13355	14	0.208464	0.246275	0.353887	0.647314	ras-related protein Rab-1B [Homo sapiens]	22
511	164.2	NP_004152.1	6	7	8	8	0.4195	1.299	10	0.645105	0.94355	10	0.449043	1.12127	0.786003	0.224157	ras-related protein Rab-1A isoform 1 [Homo sapiens]	22
512	164.2	NP_056358.1	6	6	7	6	0.4729	1.389	7	0.873098	0.44355	6	0.244949	0.916275	0.906808	0.729622	ras-related protein Rab-1A isoform 2 [Homo sapiens]	13
513	165.1	NP_008862.1	12	13	13	14	0.1794	-0.311	14	0.232517	-0.03645	14	0.181738	-0.173725	0.295115	1.11749	solute carrier family 2, facilitated glucose transporter member 3 [Homo sapiens]	53
514	165.1	NP_703150.1	8	9	9	10	0.1288	-0.131	10	0.265631	0.07355	10	0.192899	-0.028725	0.328283	5.03529	solute carrier family 2, facilitated glucose transporter member 14 [Homo sapiens]	56
515	166.1	NP_001001937.1	10	9	9	8	0.2676	-0.801	10	0.3605	-0.75645	10	0.309903	-0.778725	0.475395	0.0404528	ATP synthase subunit alpha, mitochondrial precursor [Homo sapiens]	59
516	166.1	NP_004037.1	9	8	8	7	0.2441	-0.801	9	0.403333	-0.80645	9	0.34	-0.803725	0.52752	0.00479484	ATP synthase subunit alpha, mitochondrial precursor [Homo sapiens]	59
517	167.1	NP_006347.1	8	7	11	9	0.6211	1.049	11	0.346738	0.76355	11	0.310557	0.906275	0.465481	0.222718	ATP synthase subunit d, mitochondrial isoform a [Homo sapiens]	18
518	167.1	NP_001003785.1	7	6	10	9	0.6277	0.779	10	0.240333	0.56355	10	0.268794	0.671275	0.360569	0.22695	ATP synthase subunit d, mitochondrial isoform b [Homo sapiens]	15
519	167.1	XP_001722388.1	2	1	3	2	0.1667	1.249	3	1.24708	0.74355	3	1.06232	0.996275	1.63821	0.358743	PREDICTED: similar to ATP synthase, H+ transporting, mitochondrial F0 complex, subunit d [Homo sapiens]	16
520	167.1	XP_001723294.1	2	1	3	2	0.1667	1.249	3	1.24708	0.74355	3	1.06232	0.996275	1.63821	0.358743	PREDICTED: similar to hCG1809973 [Homo sapiens]	16
521	167.1	XP_001716524.1	2	1	3	2	0.15	1.249	3	1.24708	0.74355	3	1.06232	0.996275	1.63821	0.358743	PREDICTED: similar to hCG1809973 [Homo sapiens]	18
522	167.1	XP_002342933.1	2	1	3	2	0.1667	1.249	3	1.24708	0.74355	3	1.06232	0.996275	1.63821	0.358743	PREDICTED: hypothetical protein LOC138864 [Homo sapiens]	16
523	168.1	NP_005134.1	7	8	2	1	0.2438	-1.531	10	0.357337	-1.77645	10	0.325715	-1.65373	0.483508	0.104951	haptoglobin isoform 1 preproprotein [Homo sapiens]	45
524	168.1	NP_001119574.1	5	6	2	1	0.2421	-2.021	6	0.212289	-1.28645	6	0.224537	-1.65373	0.309004	0.314082	haptoglobin isoform 2 preproprotein [Homo sapiens]	38
525	168.1	NP_066275.3	4	4	0	0	0.1006	-1.641	5	0.572433	-2.33645	5	0.500879	-1.98873	0.760631	0.247273	haptoglobin-related protein precursor [Homo sapiens]	39
526	169.1	NP_001087.2	10	9	3	4	0.1399	0.429	11	0.40101	-0.33645	11	0.301511	0.046275	0.501715	11.6965	ATP-citrate synthase isoform 1 [Homo sapiens]	120
527	169.1	NP_942127.1	10	9	3	4	0.1412	0.429	11	0.40101	-0.33645	11	0.301511	0.046275	0.501715	11.6965	ATP-citrate synthase isoform 2 [Homo sapiens]	119
528	170.1	NP_722541.1	8	8	6	6	0.2512	-0.481	11	0.25327	-0.62645	11	0.220103	-0.553725	0.335546	0.18574	RAS guanyl-releasing protein 2 [Homo sapiens]	69
529	170.1	NP_001092141.1	8	8	6	6	0.2512	-0.481	11	0.25327	-0.62645	11	0.220103	-0.553725	0.335546	0.18574	RAS guanyl-releasing protein 2 [Homo sapiens]	69
530	170.1	NP_001092140.1	8	8	6	6	0.2512	-0.481	11	0.25327	-0.62645	11	0.220103	-0.553725	0.335546	0.18574	RAS guanyl-releasing protein 2 [Homo sapiens]	69
531	171.1	NP_001139630.1	8	5	6	5	0.1915	0.579	10	0.369986	-0.21645	9	0.433333	0.181275	0.569796	3.10284	mannosyl-oligosaccharide glucosidase isoform 2 [Homo sapiens]	80
532	171.1	NP_006293.2	8	5	6	5	0.1673	0.579	10	0.369986	-0.21645	9	0.433333	0.181275	0.569796	3.10284	mannosyl-oligosaccharide glucosidase isoform 1 [Homo sapiens]	91
533	172.1	NP_066193.1	6	5	8	6	0.1238	0.429	10	0.512289	0.38355	9	0.53	0.406275	0.737116	0.0791041	adenylate cyclase type 6 isoform b [Homo sapiens]	124
534	172.1	NP_056085.1	6	5	8	6	0.1182	0.429	10	0.512289	0.38355	9	0.53	0.406275	0.737116	0.0791041	adenylate cyclase type 6 isoform a [Homo sapiens]	130
535	172.1	NP_899200.1	0	0	1	1	0.0071	1.019	1	0	0.62355	1	0	0.821275	0	0.340477	adenylate cyclase type 5 [Homo sapiens]	138
536	173.1	NP_006807.1	6	6	7	6	0.3596	-0.461	11	0.425131	-0.56645	11	0.443222	-0.513725	0.614151	0.145145	vesicular integral-membrane protein VIP36 precursor [Homo sapiens]	40
537	174.1	NP_005733.1	7	8	5	3	0.3182	-0.851	9	0.386667	-1.23645	8	0.162635	-1.04373	0.419477	0.261136	protein disulfide-isomerase A6 precursor [Homo sapiens]	48
538	175.1	NP_006576.2	5	8	1	2	0.1953	-1.021	9	0.383333	-0.74645	9	0.586667	-0.883725	0.700801	0.219679	T-complex protein 1 subunit theta [Homo sapiens]	59
539	176.1	NP_002778.1	6	7	7	7	0.453	-0.141	8	0.296985	-0.62645	9	0.4	-0.383725	0.498197	0.89456	proteasome subunit alpha type-2 [Homo sapiens]	25
540	177.1	NP_071931.2	6	6	6	6	0.1392	-1.041	9	0.59	-1.61645	9	0.95	-1.32873	1.1183	0.306237	sushi domain-containing protein 1 precursor [Homo sapiens]	82
541	178.1	NP_005328.2	8	7	1	1	0.1278	-1.031	9	0.65	-1.55645	9	0.4	-1.29373	0.763217	0.287193	NCK-associated protein 1-like [Homo sapiens]	128
542	179.1	NP_055513.2	8	7	5	4	0.1289	-0.351	9	0.436667	-0.03645	9	0.676667	-0.193725	0.805329	1.14812	transmembrane protein 63A [Homo sapiens]	92
543	180.1	NP_055862.1	7	5	4	4	0.1803	0.949	9	0.536667	0.05355	9	0.536667	0.501275	0.758961	1.26314	hypothetical protein LOC23065 precursor [Homo sapiens]	111
544	181.1	NP_057406.2	9	10	9	10	0.5302	0.499	9	0.143333	-0.08645	11	0.26533	0.206275	0.30157	2.00691	ras-related protein Rab-14 [Homo sapiens]	23
545	182.1	NP_002996.2	5	6	5	6	0.0916	-0.341	9	0.583333	-0.60645	9	0.476667	-0.473725	0.753319	0.396225	P-selectin precursor [Homo sapiens]	90
546	183.1	NP_006624.2	7	9	3	4	0.0965	-0.871	8	0.335876	-1.42645	9	0.413333	-1.14873	0.532595	0.341912	ras GTPase-activating-like protein IQGAP2 [Homo sapiens]	180
547	184.1	NP_112233.2	7	6	7	8	0.4031	0.039	9	0.45	-0.05645	9	0.2	-0.008725	0.492443	7.73563	sideroflexin-3 [Homo sapiens]	35
548	184.2	NP_073591.2	3	2	2	3	0.2702	0.249	7	0.797505	0.03355	7	1.01672	0.141275	1.29219	1.07837	sideroflexin-1 [Homo sapiens]	35
549	185.1	NP_003809.1	6	5	6	6	0.209	-0.201	9	0.51	-1.42645	9	0.673333	-0.813725	0.844676	1.06489	phosphatidate cytidylyltransferase 2 [Homo sapiens]	51
550	185.1	NP_001254.2	1	1	2	2	0.0369	-0.771	2	1.25865	-1.07645	2	1.0748	-0.923725	1.65511	0.23382	phosphatidate cytidylyltransferase 1 [Homo sapiens]	53
551	186.1	NP_066953.1	9	8	7	8	0.4303	0.209	9	0.266667	0.96355	11	0.735688	0.586275	0.782526	0.910063	peptidyl-prolyl cis-trans isomerase A [Homo sapiens]	18
552	186.2	NP_000933.1	7	4	4	4	0.3287	-0.971	6	0.244949	-0.66645	7	0.21166	-0.818725	0.323728	0.26303	peptidyl-prolyl cis-trans isomerase B precursor [Homo sapiens]	23
553	186.2	XP_002348333.1	3	2	2	3	0.1488	2.249	3	2.10155	2.54355	3	2.07846	2.39628	2.95576	0.0869175	PREDICTED: hypothetical protein XP_002348333 [Homo sapiens]	13
554	186.2	XP_002345600.1	3	2	2	3	0.1488	2.249	3	2.10155	2.54355	3	2.07846	2.39628	2.95576	0.0869175	PREDICTED: similar to peptidylprolyl isomerase A [Homo sapiens]	13
555	186.2	XP_002342284.1	3	2	2	3	0.1488	2.249	3	2.10155	2.54355	3	2.07846	2.39628	2.95576	0.0869175	PREDICTED: hypothetical protein XP_002342284 [Homo sapiens]	13
556	187.1	NP_060654.1	8	9	4	7	0.4032	0.069	8	0.254558	-0.36645	9	0.283333	-0.148725	0.380891	2.07033	ADP-ribosylation factor-like protein 8B [Homo sapiens]	21
557	187.2	NP_620150.1	6	7	3	5	0.3548	-0.591	7	0.668997	-0.49645	7	0.366626	-0.543725	0.762871	0.122961	ADP-ribosylation factor-like protein 8A [Homo sapiens]	21
558	188.1	NP_008839.2	8	7	7	9	0.3646	-0.971	11	0.584932	-1.06645	11	0.53066	-1.01873	0.789776	0.0662528	ras-related C3 botulinum toxin substrate 1 isoform Rac1 [Homo sapiens]	21
559	188.1	NP_061485.1	8	7	7	9	0.3318	-0.971	11	0.584932	-1.06645	11	0.53066	-1.01873	0.789776	0.0662528	ras-related C3 botulinum toxin substrate 1 isoform Rac1b [Homo sapiens]	23
560	188.2	NP_002863.1	6	5	5	5	0.2708	-1.071	6	0.849156	-1.31645	6	0.628702	-1.19373	1.05657	0.145393	ras-related C3 botulinum toxin substrate 2 precursor [Homo sapiens]	21
561	188.2	NP_005043.1	2	2	2	4	0.224	-0.571	4	0.9	-0.55645	4	1	-0.563725	1.34536	0.0182507	ras-related C3 botulinum toxin substrate 3 precursor [Homo sapiens]	21
562	189.1	NP_001018098.1	8	5	1	0	0.0413	-1.681	9	0.716667	-0.77645	9	0.94	-1.22873	1.18204	0.520551	vacuolar protein sorting-associated protein 13C isoform 2B [Homo sapiens]	407
563	189.1	NP_060550.2	8	5	1	0	0.0418	-1.681	9	0.716667	-0.77645	9	0.94	-1.22873	1.18204	0.520551	vacuolar protein sorting-associated protein 13C isoform 1B [Homo sapiens]	402
564	189.1	NP_065872.1	8	5	1	0	0.04	-1.681	9	0.716667	-0.77645	9	0.94	-1.22873	1.18204	0.520551	vacuolar protein sorting-associated protein 13C isoform 2A [Homo sapiens]	422
565	189.1	NP_060154.3	8	5	1	0	0.0404	-1.681	9	0.716667	-0.77645	9	0.94	-1.22873	1.18204	0.520551	vacuolar protein sorting-associated protein 13C isoform 1A [Homo sapiens]	417
566	190.1	NP_690601.1	9	9	5	6	0.4167	-1.201	9	0.286667	-1.52645	9	0.306667	-1.36373	0.419788	0.168749	actin-related protein 2/3 complex subunit 2 [Homo sapiens]	34
567	190.1	NP_005722.1	9	9	5	6	0.4167	-1.201	9	0.286667	-1.52645	9	0.306667	-1.36373	0.419788	0.168749	actin-related protein 2/3 complex subunit 2 [Homo sapiens]	34
568	191.1	NP_001001486.1	6	4	3	2	0.1581	-1.331	9	0.376667	-1.37645	9	0.396667	-1.35373	0.547012	0.0237404	calcium-transporting ATPase type 2C member 1 isoform 1d [Homo sapiens]	103
569	191.1	NP_001001485.1	6	4	3	2	0.1689	-1.331	9	0.376667	-1.37645	9	0.396667	-1.35373	0.547012	0.0237404	calcium-transporting ATPase type 2C member 1 isoform 1c [Homo sapiens]	96
570	191.1	NP_001001487.1	6	4	3	2	0.1597	-1.331	9	0.376667	-1.37645	9	0.396667	-1.35373	0.547012	0.0237404	calcium-transporting ATPase type 2C member 1 isoform 1b [Homo sapiens]	102
571	191.1	NP_055197.2	6	4	3	2	0.1632	-1.331	9	0.376667	-1.37645	9	0.396667	-1.35373	0.547012	0.0237404	calcium-transporting ATPase type 2C member 1 isoform 1a [Homo sapiens]	100
572	192.1	NP_998776.1	6	8	8	8	0.2327	-0.031	9	0.3	0.36355	10	0.382636	0.166275	0.48622	1.67788	phosphate carrier protein, mitochondrial isoform b precursor [Homo sapiens]	39
573	192.1	NP_002626.1	6	8	8	8	0.2327	-0.031	9	0.3	0.36355	10	0.382636	0.166275	0.48622	1.67788	phosphate carrier protein, mitochondrial isoform b precursor [Homo sapiens]	39
574	192.1	NP_005879.1	6	7	7	7	0.1934	-0.031	9	0.3	0.07355	9	0.283333	0.021275	0.412647	3.47488	phosphate carrier protein, mitochondrial isoform a precursor [Homo sapiens]	40
575	193.1	NP_057318.2	7	8	5	4	0.1922	-0.301	9	0.546667	-0.76645	9	0.536667	-0.533725	0.766065	0.616652	long-chain-fatty-acid--CoA ligase 5 isoform a [Homo sapiens]	82
576	193.1	NP_976313.1	7	8	5	4	0.2079	-0.301	9	0.546667	-0.76645	9	0.536667	-0.533725	0.766065	0.616652	long-chain-fatty-acid--CoA ligase 5 isoform b [Homo sapiens]	75
577	193.1	NP_976314.1	7	8	5	4	0.2079	-0.301	9	0.546667	-0.76645	9	0.536667	-0.533725	0.766065	0.616652	long-chain-fatty-acid--CoA ligase 5 isoform b [Homo sapiens]	75
578	194.1	NP_835368.1	4	7	2	0	0.2696	-0.281	8	0.700036	-0.84645	8	0.456084	-0.563725	0.835501	0.709271	alpha-(1,6)-fucosyltransferase isoform a [Homo sapiens]	66
579	194.1	NP_835367.1	4	7	2	0	0.2696	-0.281	8	0.700036	-0.84645	8	0.456084	-0.563725	0.835501	0.709271	alpha-(1,6)-fucosyltransferase isoform a [Homo sapiens]	66
580	194.1	NP_835369.1	4	7	2	0	0.2452	-0.281	8	0.700036	-0.84645	8	0.456084	-0.563725	0.835501	0.709271	alpha-(1,6)-fucosyltransferase isoform a [Homo sapiens]	66
581	194.1	NP_004471.3	3	6	2	0	0.2848	-0.241	7	0.808844	-0.97645	7	0.502693	-0.608725	0.952328	0.854313	alpha-(1,6)-fucosyltransferase isoform b [Homo sapiens]	51
582	195.1	NP_055928.3	3	7	1	0	0.0382	-0.211	8	1.18794	-0.85645	8	1.3329	-0.533725	1.78544	0.855126	zinc finger ZZ-type and EF-hand domain-containing protein 1 [Homo sapiens]	330
583	196.1	NP_038470.1	4	6	7	6	0.4494	-0.381	10	0.45853	-0.27645	10	0.385798	-0.328725	0.599241	0.224893	stomatin-like protein 2 [Homo sapiens]	38
584	197.1	NP_002196.2	6	4	3	2	0.1201	-0.711	8	0.799031	0.00355	6	0.183712	-0.353725	0.819878	1.42841	integrin alpha-5 precursor [Homo sapiens]	114
585	198.1	NP_003356.2	8	8	8	9	0.2792	-0.391	9	0.216667	-0.41645	9	0.266667	-0.403725	0.343592	0.0445746	cytochrome b-c1 complex subunit 1, mitochondrial precursor [Homo sapiens]	52
586	199.1	NP_001101.1	7	7	7	6	0.1176	0.109	8	0.509117	0.08355	8	0.484368	0.096275	0.702718	0.186922	disintegrin and metalloproteinase domain-containing protein 10 precursor [Homo sapiens]	84
587	200.1	NP_000333.1	4	3	6	5	0.1284	-0.121	8	0.328805	0.03355	8	0.275772	-0.043725	0.429142	2.49933	band 3 anion transport protein [Homo sapiens]	101
588	201.1	NP_002784.1	9	8	7	6	0.4357	-1.161	10	0.714675	-1.46645	10	0.382636	-1.31373	0.81066	0.164407	proteasome subunit beta type-1 precursor [Homo sapiens]	26
589	202.1	NP_000165.1	4	5	8	7	0.3051	1.459	8	0.572756	1.48355	8	0.537401	1.47127	0.785398	0.0117989	platelet glycoprotein IX precursor [Homo sapiens]	19
590	203.1	NP_002064.1	7	7	8	6	0.2535	-0.121	9	0.203333	0.39355	9	0.423333	0.136275	0.469633	2.66991	guanine nucleotide-binding protein G(z) subunit alpha [Homo sapiens]	40
591	204.1	NP_001852.1	6	7	6	7	0.426	-0.351	9	0.476667	-0.44645	9	0.353333	-0.398725	0.593343	0.169273	cytochrome c oxidase subunit 4 isoform 1, mitochondrial precursor [Homo sapiens]	19
592	205.1	NP_003865.1	6	7	6	5	0.2622	-0.291	8	0.251023	0.10355	8	0.357089	-0.093725	0.436492	2.97668	SLAM family member 5 [Homo sapiens]	36
593	206.1	NP_004841.2	7	6	0	0	0.0973	0.149	8	0.76014	-1.35645	8	0.480833	-0.603725	0.899451	1.76324	rho-associated protein kinase 2 [Homo sapiens]	160
594	207.1	NP_004997.4	7	6	4	3	0.1857	-0.091	8	0.275772	-0.57645	8	0.441942	-0.333725	0.520925	1.02859	NADH-ubiquinone oxidoreductase 75 kDa subunit, mitochondrial precursor [Homo sapiens]	79
595	208.1	NP_612366.1	6	5	7	8	0.2507	0.199	8	0.311127	0.84355	8	0.951059	0.521275	1.00066	0.874329	coiled-coil domain-containing protein 109A [Homo sapiens]	39
596	209.1	NP_076933.3	8	7	5	4	0.2267	0.479	8	0.749533	-0.63645	8	0.420729	-0.078725	0.859542	10.019	prenylcysteine oxidase-like precursor [Homo sapiens]	54
597	210.1	NP_002787.2	8	9	5	7	0.4848	-0.451	8	0.307591	-0.65645	9	0.236667	-0.553725	0.388103	0.26236	proteasome subunit beta type-4 [Homo sapiens]	29
598	211.1	NP_001924.2	8	8	5	5	0.2472	-0.711	8	0.4278	-0.86645	8	0.417193	-0.788725	0.597547	0.139364	dihydrolipoyllysine-residue succinyltransferase component of 2-oxoglutarate dehydrogenase complex, mitochondrial [Homo sapiens]	48
599	212.1	NP_004246.2	6	6	7	6	0.58	0.079	8	0.417193	-0.85645	8	0.777817	-0.388725	0.882638	1.70162	cytochrome c oxidase subunit 5A, mitochondrial precursor [Homo sapiens]	16
600	213.1	NP_001419.1	9	8	5	6	0.2788	-0.951	9	0.446667	-1.04645	9	0.326667	-0.998725	0.553373	0.0675795	alpha-enolase [Homo sapiens]	47
601	213.1	NP_001966.1	1	1	1	1	0.0415	-0.631	1	0	-0.10645	1	0	-0.368725	0	1.00593	gamma-enolase [Homo sapiens]	47
602	213.1	NP_443739.2	1	1	1	1	0.0415	-0.631	1	0	-0.10645	1	0	-0.368725	0	1.00593	beta-enolase [Homo sapiens]	46
603	213.1	NP_001967.2	1	1	1	1	0.0415	-0.631	1	0	-0.10645	1	0	-0.368725	0	1.00593	beta-enolase [Homo sapiens]	46
604	214.1	NP_005085.2	4	2	3	3	0.1462	0.319	6	0.146969	-0.20645	8	0.381838	0.056275	0.409145	6.60239	long-chain fatty acid transport protein 4 [Homo sapiens]	72
605	214.1	NP_940982.1	1	0	0	0	0.0217	0.169	1	0	-0.50645	1	0	-0.168725	0	2.83073	long-chain fatty acid transport protein 1 [Homo sapiens]	71
606	215.1	NP_059980.2	7	4	7	8	0.3617	0.469	9	0.34	-0.02645	8	0.130815	0.221275	0.364297	1.58326	transmembrane emp24 domain-containing protein 9 precursor [Homo sapiens]	27
607	215.2	NP_872353.2	3	4	3	5	0.2599	-0.591	6	0.424578	0.24355	6	0.220454	-0.173725	0.4784	3.39684	transmembrane emp24 domain-containing protein 4 precursor [Homo sapiens]	25
608	216.1	NP_005727.1	6	6	2	3	0.2766	-0.911	8	0.509117	-1.14645	8	0.470226	-1.02873	0.693046	0.161839	alpha-centractin [Homo sapiens]	42
609	216.2	NP_005726.1	3	3	0	1	0.2048	-1.101	5	0.813929	-2.03645	5	0.643988	-1.56873	1.03788	0.421656	beta-centractin [Homo sapiens]	42
610	217.1	NP_001006600.1	7	6	5	6	0.0945	-0.431	8	0.6965	0.12355	8	0.392444	-0.153725	0.799453	2.55083	protein LAP2 isoform 7 [Homo sapiens]	145
611	217.1	NP_061165.1	7	6	5	6	0.0897	-0.431	8	0.6965	0.12355	8	0.392444	-0.153725	0.799453	2.55083	protein LAP2 isoform 2 [Homo sapiens]	153
612	217.2	NP_065845.1	2	2	1	1	0.0234	-4.321	2	2.65872	-5.63645	2	4.3982	-4.97872	5.13936	0.186828	leucine-rich repeat-containing protein 7 [Homo sapiens]	172
613	218.1	NP_038464.1	5	5	2	3	0.1099	0.189	8	0.480833	-1.51645	8	0.806102	-0.663725	0.938616	1.81692	nck-associated protein 1 isoform 1 [Homo sapiens]	128
614	218.1	NP_995314.1	5	5	2	3	0.1093	0.189	8	0.480833	-1.51645	8	0.806102	-0.663725	0.938616	1.81692	nck-associated protein 1 isoform 2 [Homo sapiens]	129
615	219.1	NP_001019397.1	4	7	5	4	0.5801	-0.291	8	0.714178	-0.27645	8	0.321734	-0.283725	0.783302	0.0362619	ADP-ribosylation factor 1 [Homo sapiens]	20
616	219.1	NP_001019398.1	4	7	5	4	0.5801	-0.291	8	0.714178	-0.27645	8	0.321734	-0.283725	0.783302	0.0362619	ADP-ribosylation factor 1 [Homo sapiens]	20
617	219.1	NP_001019399.1	4	7	5	4	0.5801	-0.291	8	0.714178	-0.27645	8	0.321734	-0.283725	0.783302	0.0362619	ADP-ribosylation factor 1 [Homo sapiens]	20
618	219.1	NP_001649.1	4	7	5	4	0.5801	-0.291	8	0.714178	-0.27645	8	0.321734	-0.283725	0.783302	0.0362619	ADP-ribosylation factor 1 [Homo sapiens]	20
619	219.1	NP_001650.1	4	7	4	4	0.4751	-0.331	7	0.823963	-0.37645	7	0.355287	-0.353725	0.897298	0.0908559	ADP-ribosylation factor 3 [Homo sapiens]	20
620	219.1	NP_001651.1	2	2	2	2	0.1778	1.699	2	0.0707107	-0.69645	2	0.0777817	0.501275	0.105119	3.37906	ADP-ribosylation factor 4 [Homo sapiens]	20
621	219.1	NP_001653.1	2	2	2	2	0.1778	1.699	2	0.0707107	-0.69645	2	0.0777817	0.501275	0.105119	3.37906	ADP-ribosylation factor 5 [Homo sapiens]	20
622	220.1	NP_001003794.1	5	5	6	8	0.4224	-0.241	8	0.36416	-0.15645	8	0.155563	-0.198725	0.395996	0.300847	monoglyceride lipase isoform 2 [Homo sapiens]	33
623	220.1	NP_009214.1	5	5	6	8	0.4089	-0.241	8	0.36416	-0.15645	8	0.155563	-0.198725	0.395996	0.300847	monoglyceride lipase isoform 1 [Homo sapiens]	34
624	221.1	NP_002532.2	7	7	2	2	0.1359	-1.131	8	0.494975	-1.60645	8	0.318198	-1.36873	0.58843	0.245626	2-oxoglutarate dehydrogenase, mitochondrial isoform 1 precursor [Homo sapiens]	115
625	221.1	NP_001158508.1	5	6	1	1	0.0932	-0.721	6	0.359258	-1.65645	6	0.375588	-1.18873	0.519744	0.556447	2-oxoglutarate dehydrogenase, mitochondrial isoform 3 precursor [Homo sapiens]	115
626	221.1	NP_001003941.1	4	4	1	1	0.2295	-1.211	4	0.23	-1.55645	5	0.482991	-1.38373	0.534958	0.176531	2-oxoglutarate dehydrogenase, mitochondrial isoform 2 precursor [Homo sapiens]	48
627	221.1	NP_060715.2	2	2	0	0	0.0218	-1.011	2	0.671751	-2.19645	2	0.912168	-1.60373	1.13283	0.522683	2-oxoglutarate dehydrogenase-like, mitochondrial isoform a [Homo sapiens]	114
628	221.1	NP_001137469.1	1	1	0	0	0.0112	-0.341	1	0	-1.28645	1	0	-0.813725	0	0.821573	2-oxoglutarate dehydrogenase-like, mitochondrial isoform c [Homo sapiens]	91
629	221.1	NP_001137468.1	1	1	0	0	0.0094	-0.341	1	0	-1.28645	1	0	-0.813725	0	0.821573	2-oxoglutarate dehydrogenase-like, mitochondrial isoform b [Homo sapiens]	108
630	222.1	NP_001167568.1	7	7	4	6	0.2665	-0.771	8	0.293449	-0.36645	8	0.445477	-0.568725	0.533444	0.502985	L-lactate dehydrogenase B chain [Homo sapiens]	36
631	222.1	NP_002291.1	7	7	4	6	0.2665	-0.771	8	0.293449	-0.36645	8	0.445477	-0.568725	0.533444	0.502985	L-lactate dehydrogenase B chain [Homo sapiens]	36
632	223.1	NP_001128527.1	7	7	5	5	0.2311	-1.181	7	0.10583	-0.55645	8	0.491439	-0.868725	0.502705	0.508358	transketolase [Homo sapiens]	67
633	223.1	NP_001055.1	7	7	5	5	0.2311	-1.181	7	0.10583	-0.55645	8	0.491439	-0.868725	0.502705	0.508358	transketolase [Homo sapiens]	67
634	224.1	NP_002777.1	9	9	4	6	0.3384	-1.471	9	0.576667	-0.63645	9	0.796667	-1.05373	0.983475	0.560028	proteasome subunit alpha type-1 isoform 2 [Homo sapiens]	29
635	224.1	NP_683877.1	9	9	4	6	0.3309	-1.471	9	0.576667	-0.63645	9	0.796667	-1.05373	0.983475	0.560028	proteasome subunit alpha type-1 isoform 1 [Homo sapiens]	30
636	224.1	NP_001137409.1	7	7	4	5	0.5231	-1.631	7	0.733251	-0.09645	7	0.861759	-0.863725	1.1315	1.25629	proteasome subunit alpha type-1 isoform 3 [Homo sapiens]	14
637	225.1	NP_002860.2	5	6	6	8	0.4663	0.269	9	0.416667	0.81355	9	0.43	0.541275	0.598758	0.711385	ras-related protein Rab-6A isoform a [Homo sapiens]	23
638	225.2	NP_057661.3	6	6	6	8	0.4231	0.079	8	0.30052	0.26355	8	0.431335	0.171275	0.525702	0.761912	ras-related protein Rab-6B [Homo sapiens]	23
639	225.2	NP_942599.1	5	5	5	8	0.3606	-0.021	8	0.339411	0.58355	8	0.417193	0.281275	0.53782	1.5198	ras-related protein Rab-6A isoform b [Homo sapiens]	23
640	225.2	NP_115520.2	0	1	1	0	0.0866	2.579	1	0	2.60355	1	0	2.59127	0	0.0066992	ras-related protein Rab-6C [Homo sapiens]	28
641	225.2	NP_001071105.1	0	1	1	0	0.0866	2.579	1	0	2.60355	1	0	2.59127	0	0.0066992	RAB6C-like [Homo sapiens]	28
642	226.1	NP_005168.2	3	4	4	6	0.1348	0.029	8	0.523259	0.67355	8	0.56215	0.351275	0.767993	1.29746	V-type proton ATPase 116 kDa subunit a isoform 1 isoform c [Homo sapiens]	95
643	226.1	NP_001123492.1	3	4	4	6	0.1337	0.029	8	0.523259	0.67355	8	0.56215	0.351275	0.767993	1.29746	V-type proton ATPase 116 kDa subunit a isoform 1 isoform a [Homo sapiens]	96
644	226.1	NP_001123493.1	3	4	4	6	0.1338	0.029	8	0.523259	0.67355	8	0.56215	0.351275	0.767993	1.29746	V-type proton ATPase 116 kDa subunit a isoform 1 isoform b [Homo sapiens]	96
645	226.2	NP_036595.2	2	3	1	2	0.0701	-0.961	4	0.915	-0.21645	4	0.28	-0.588725	0.956883	0.894265	V-type proton ATPase 116 kDa subunit a isoform 2 [Homo sapiens]	98
646	227.1	NP_612121.1	4	6	8	8	0.2523	1.069	8	0.33234	0.85355	8	0.275772	0.961275	0.431856	0.158483	protein G6b isoform G6b-G precursor [Homo sapiens]	23
647	227.1	NP_079536.2	4	6	8	8	0.2363	1.069	8	0.33234	0.85355	8	0.275772	0.961275	0.431856	0.158483	protein G6b isoform G6b-A precursor [Homo sapiens]	24
648	227.1	NP_612116.1	4	6	8	8	0.2324	1.069	8	0.33234	0.85355	8	0.275772	0.961275	0.431856	0.158483	protein G6b isoform G6b-B precursor [Homo sapiens]	26
649	227.1	NP_612119.1	2	2	3	3	0.2234	1.009	3	0.854478	1.05355	3	0.473427	1.03127	0.976866	0.0305463	protein G6b isoform G6b-E precursor [Homo sapiens]	21
650	227.1	NP_612117.1	2	2	3	3	0.2028	1.009	3	0.854478	1.05355	3	0.473427	1.03127	0.976866	0.0305463	protein G6b isoform G6b-C precursor [Homo sapiens]	23
651	227.1	NP_612118.1	2	2	3	3	0.228	1.009	3	0.854478	1.05355	3	0.473427	1.03127	0.976866	0.0305463	protein G6b isoform G6b-D precursor [Homo sapiens]	20
652	228.1	NP_006658.1	4	6	6	4	0.3231	-0.281	7	0.151186	-0.64645	7	0.377964	-0.463725	0.40708	0.557253	membrane-associated progesterone receptor component 1 [Homo sapiens]	21
653	229.1	NP_000382.3	2	7	3	3	0.2202	-1.261	7	0.687895	-1.11645	7	0.468676	-1.18873	0.83238	0.0859848	tripeptidyl-peptidase 1 preproprotein [Homo sapiens]	61
654	230.1	NP_001003693.1	6	6	6	6	0.1785	0.189	7	0.177643	-0.05645	6	0.240866	0.066275	0.299289	2.61878	lymphocyte antigen 6 complex locus protein G6f precursor [Homo sapiens]	32
655	231.1	NP_004648.1	7	8	6	6	0.2047	-0.511	8	0.275772	-0.78645	8	0.106066	-0.648725	0.295466	0.300239	serum deprivation-response protein [Homo sapiens]	47
656	232.1	NP_000030.1	6	7	6	5	0.2884	0.329	7	0.188982	-0.50645	7	0.544269	-0.088725	0.576145	6.65824	apolipoprotein A-I preproprotein [Homo sapiens]	30
657	233.1	NP_060979.2	6	6	5	6	0.2801	-0.061	7	0.173864	-0.07645	7	0.389303	-0.068725	0.426363	0.158964	leucine-rich repeat-containing protein 59 [Homo sapiens]	34
658	234.1	NP_003312.3	7	6	4	5	0.2418	-0.541	7	0.468676	-0.52645	7	0.944911	-0.533725	1.05476	0.0192766	elongation factor Tu, mitochondrial precursor [Homo sapiens]	49
659	235.1	NP_002781.2	8	8	9	8	0.332	0.249	8	0.350018	-0.14645	8	0.30052	0.051275	0.46133	5.45344	proteasome subunit alpha type-5 [Homo sapiens]	26
660	236.1	NP_006835.2	7	6	4	3	0.1946	-0.311	8	1.13844	-0.41645	8	0.357089	-0.363725	1.19313	0.205002	acetolactate synthase-like protein [Homo sapiens]	67
661	237.1	NP_001681.2	6	6	1	1	0.1686	-0.131	7	0.192762	-0.43645	6	0.265361	-0.283725	0.327984	0.76125	V-type proton ATPase catalytic subunit A [Homo sapiens]	68
662	238.1	NP_001954.2	4	4	2	3	0.0812	-0.581	7	0.32127	-0.48645	7	0.173864	-0.533725	0.365298	0.125265	pro-epidermal growth factor precursor [Homo sapiens]	133
663	239.1	NP_000261.2	7	7	5	4	0.3183	-1.311	8	0.604576	0.16355	8	0.505581	-0.573725	0.788115	1.81736	purine nucleoside phosphorylase [Homo sapiens]	32
664	240.1	NP_002655.2	8	10	6	7	0.3629	-0.921	11	0.397995	-0.17645	11	0.316587	-0.548725	0.508554	0.959454	pleckstrin [Homo sapiens]	40
665	241.1	NP_110382.3	3	3	2	4	0.1893	-0.251	7	0.359066	0.06355	7	0.445998	-0.093725	0.572576	2.37312	thioredoxin-related transmembrane protein 1 precursor [Homo sapiens]	31
666	242.1	NP_005712.1	5	6	4	4	0.1818	-1.231	5	0.245967	-0.41645	6	0.849156	-0.823725	0.884063	0.699231	actin-related protein 3 [Homo sapiens]	47
667	242.1	NP_001157931.1	1	1	1	1	0.0524	-0.811	1	0	-3.33645	1	0	-2.07373	0	0.861138	actin-related protein 11 precursor [Homo sapiens]	23
668	242.1	NP_001157930.1	1	1	1	1	0.0524	-0.811	1	0	-3.33645	1	0	-2.07373	0	0.861138	actin-related protein 11 precursor [Homo sapiens]	23
669	242.1	NP_065178.1	1	1	1	1	0.0263	-0.811	1	0	-3.33645	1	0	-2.07373	0	0.861138	actin-related protein 3B isoform 1 [Homo sapiens]	47
670	242.1	XP_002346107.1	1	1	1	1	0.0524	-0.811	1	0	-3.33645	1	0	-2.07373	0	0.861138	PREDICTED: actin-related Arp11 [Homo sapiens]	23
671	242.1	XP_002344443.1	1	1	1	1	0.0524	-0.811	1	0	-3.33645	1	0	-2.07373	0	0.861138	PREDICTED: actin-related Arp11 [Homo sapiens]	23
672	242.1	NP_001035225.1	1	1	1	1	0.0316	-0.811	1	0	-3.33645	1	0	-2.07373	0	0.861138	actin-related protein 3B isoform 2 [Homo sapiens]	39
673	243.1	NP_002782.1	7	6	3	4	0.3537	-0.431	7	0.370405	-0.74645	7	0.219219	-0.588725	0.430415	0.378881	proteasome subunit alpha type-6 [Homo sapiens]	27
674	243.1	XP_002347447.1	1	1	1	1	0.0478	0.019	1	0	-0.62645	1	0	-0.303725	0	1.50268	PREDICTED: similar to hCG30646 [Homo sapiens]	30
675	243.1	XP_001720333.1	1	1	1	1	0.0478	0.019	1	0	-0.62645	1	0	-0.303725	0	1.50268	PREDICTED: similar to hCG30646 [Homo sapiens]	30
676	243.1	XP_002344124.1	1	1	1	1	0.0478	0.019	1	0	-0.62645	1	0	-0.303725	0	1.50268	PREDICTED: similar to hCG30646 [Homo sapiens]	30
677	244.1	NP_002872.1	6	7	6	7	0.2864	0.039	6	0.167382	-0.09645	6	0.187794	-0.028725	0.251562	3.33429	ras-related protein Ral-B precursor [Homo sapiens]	23
678	244.2	NP_005393.2	4	4	3	4	0.2282	0.009	4	0.135	-0.28645	4	0.15	-0.138725	0.201804	1.50596	ras-related protein Ral-A precursor [Homo sapiens]	23
679	245.1	NP_005361.2	5	4	6	5	0.3961	1.299	8	0.509117	0.28355	8	0.456084	0.791275	0.683529	0.907436	ras-related protein Rab-8A [Homo sapiens]	23
680	245.2	NP_057614.1	4	5	5	4	0.2705	0.199	6	0.338846	0.16355	6	0.326599	0.181275	0.47062	0.138281	ras-related protein Rab-8B [Homo sapiens]	23
681	246.1	NP_065962.1	7	6	2	3	0.0576	-0.971	7	0.782386	-1.06645	7	0.63498	-1.01873	1.00764	0.0662528	plexin-A4 isoform 1 [Homo sapiens]	212
682	246.1	NP_861440.2	2	2	1	1	0.067	-2.181	2	1.18794	-1.03645	2	0.841457	-1.60873	1.45576	0.503081	plexin-A4 isoform 2 [Homo sapiens]	58
683	246.1	NP_001099013.1	2	2	1	1	0.0711	-2.181	2	1.18794	-1.03645	2	0.841457	-1.60873	1.45576	0.503081	plexin-A4 isoform 3 [Homo sapiens]	54
684	247.1	NP_004574.2	7	6	10	7	0.4213	-0.181	9	0.29	0.51355	10	0.550236	0.166275	0.621981	2.95367	ras-related protein Rab-5C isoform b [Homo sapiens]	23
685	247.1	NP_958842.1	7	6	10	7	0.4213	-0.181	9	0.29	0.51355	10	0.550236	0.166275	0.621981	2.95367	ras-related protein Rab-5C isoform a [Homo sapiens]	23
686	247.1	NP_002859.1	3	2	7	6	0.3907	0.559	8	0.258094	-0.22645	8	0.296985	0.166275	0.393462	3.34023	ras-related protein Rab-5B [Homo sapiens]	23
687	247.2	NP_004153.2	1	1	4	2	0.2047	0.149	4	0.28	0.71355	4	0.535	0.431275	0.603842	0.925621	ras-related protein Rab-5A [Homo sapiens]	23
688	248.1	NP_060676.2	5	6	1	1	0.1156	-0.731	7	0.525371	-0.24645	7	0.865539	-0.488725	1.01251	0.701066	vacuolar protein sorting-associated protein 35 [Homo sapiens]	91
689	248.1	XP_001713892.1	2	3	1	1	0.1102	-0.861	2	0	-2.38645	2	0.0212132	-1.62373	0.0212132	0.66431	PREDICTED: similar to vacuolar protein sorting 35 [Homo sapiens]	41
690	249.1	NP_009106.1	4	5	7	5	0.3038	0.799	5	0.0894427	0.80355	8	0.540937	0.801275	0.548281	0.00401527	erlin-2 isoform 1 [Homo sapiens]	37
691	249.1	NP_001094096.1	3	3	2	3	0.1724	0.109	4	1.22	0.76355	4	1.035	0.436275	1.59988	1.06088	erlin-1 [Homo sapiens]	39
692	249.1	NP_001003790.1	2	2	3	2	0.3158	-0.311	4	0.775	1.31355	4	1.02	0.501275	1.28102	2.29162	erlin-2 isoform 2 [Homo sapiens]	16
693	249.1	NP_001003791.1	2	2	3	2	0.3158	-0.311	4	0.775	1.31355	4	1.02	0.501275	1.28102	2.29162	erlin-2 isoform 2 [Homo sapiens]	16
694	249.1	NP_006450.2	3	3	2	3	0.1724	0.109	4	1.22	0.76355	4	1.035	0.436275	1.59988	1.06088	erlin-1 [Homo sapiens]	39
695	250.1	NP_002783.1	7	7	6	7	0.3548	-0.611	7	0.521591	-0.89645	7	0.260795	-0.753725	0.583156	0.267795	proteasome subunit alpha type-7 [Homo sapiens]	27
696	250.1	NP_653263.2	5	5	5	5	0.2422	0.099	4	0.15	-0.69645	5	0.290689	-0.298725	0.327109	1.8829	proteasome subunit alpha type-7-like isoform 1 [Homo sapiens]	28
697	250.1	NP_001020267.1	5	5	5	5	0.248	0.099	4	0.15	-0.69645	5	0.290689	-0.298725	0.327109	1.8829	proteasome subunit alpha type-7-like isoform 2 [Homo sapiens]	27
698	250.1	NP_001020268.1	5	5	5	5	0.2925	0.099	4	0.15	-0.69645	5	0.290689	-0.298725	0.327109	1.8829	proteasome subunit alpha type-7-like isoform 3 [Homo sapiens]	23
699	251.1	NP_004209.2	6	6	5	7	0.3807	0.489	7	0.234338	0.27355	7	0.147406	0.381275	0.276844	0.39957	ras-related protein Rab-11B [Homo sapiens]	24
700	251.2	NP_004654.1	4	4	3	6	0.3611	0.249	6	0.408248	0.12355	6	0.110227	0.186275	0.422867	0.476213	ras-related protein Rab-11A [Homo sapiens]	24
701	252.1	NP_000627.2	4	7	1	2	0.4099	-1.201	7	0.302372	-1.52645	7	0.411981	-1.36373	0.511035	0.168749	superoxide dismutase [Mn], mitochondrial isoform A precursor [Homo sapiens]	24
702	252.1	NP_001019636.1	4	6	1	2	0.2973	-1.331	6	0.322516	-1.79645	6	0.367423	-1.56373	0.488893	0.210474	superoxide dismutase [Mn], mitochondrial isoform A precursor [Homo sapiens]	24
703	252.1	NP_001019637.1	4	6	1	2	0.3607	-1.331	6	0.322516	-1.79645	6	0.367423	-1.56373	0.488893	0.210474	superoxide dismutase [Mn], mitochondrial isoform B precursor [Homo sapiens]	20
704	253.1	NP_524147.2	7	7	4	4	0.4106	-1.261	8	0.544472	-1.59645	8	0.601041	-1.42873	0.810987	0.166021	myosin light polypeptide 6 isoform 2 [Homo sapiens]	16
705	253.1	NP_066299.2	7	7	4	4	0.4106	-1.261	8	0.544472	-1.59645	8	0.601041	-1.42873	0.810987	0.166021	myosin light polypeptide 6 isoform 1 [Homo sapiens]	16
706	253.1	NP_002466.1	1	1	1	1	0.0625	-0.881	1	0	-0.78645	1	0	-0.833725	0	0.0801906	myosin light chain 6B [Homo sapiens]	22
707	254.1	NP_057001.1	7	8	6	6	0.4602	-1.131	8	0.484368	-0.29645	8	0.123744	-0.713725	0.499925	0.826811	glutathione S-transferase kappa 1 isoform a [Homo sapiens]	25
708	254.1	NP_001137151.1	7	8	6	6	0.3688	-1.131	8	0.484368	-0.29645	8	0.123744	-0.713725	0.499925	0.826811	glutathione S-transferase kappa 1 isoform b [Homo sapiens]	31
709	254.1	NP_001137152.1	6	7	5	5	0.4112	-1.161	7	0.555608	-0.25645	7	0.136067	-0.708725	0.572026	0.902485	glutathione S-transferase kappa 1 isoform c [Homo sapiens]	24
710	254.1	NP_001137153.1	5	6	5	5	0.4426	-1.091	6	0.547053	-0.45645	6	0.0898146	-0.773725	0.554377	0.579915	glutathione S-transferase kappa 1 isoform d [Homo sapiens]	20
711	255.1	NP_057535.1	6	5	1	0	0.106	-1.201	7	0.340168	-1.04645	7	0.279694	-1.12373	0.440389	0.097251	coatomer subunit beta [Homo sapiens]	107
712	255.1	NP_001137534.1	6	5	1	0	0.106	-1.201	7	0.340168	-1.04645	7	0.279694	-1.12373	0.440389	0.097251	coatomer subunit beta [Homo sapiens]	107
713	255.1	NP_001137533.1	6	5	1	0	0.106	-1.201	7	0.340168	-1.04645	7	0.279694	-1.12373	0.440389	0.097251	coatomer subunit beta [Homo sapiens]	107
714	256.1	NP_005713.1	8	5	4	4	0.2411	-0.831	9	0.31	-1.13645	9	0.26	-0.983725	0.404599	0.219559	actin-related protein 2 isoform b [Homo sapiens]	44
715	256.1	NP_001005386.1	8	5	4	4	0.2381	-0.831	9	0.31	-1.13645	9	0.26	-0.983725	0.404599	0.219559	actin-related protein 2 isoform a [Homo sapiens]	45
716	257.1	NP_000549.1	9	8	7	7	0.6408	-1.561	8	0.657609	-1.53645	8	0.215668	-1.54873	0.692071	0.0112089	hemoglobin subunit alpha [Homo sapiens]	15
717	257.1	NP_000508.1	9	8	7	7	0.6408	-1.561	8	0.657609	-1.53645	8	0.215668	-1.54873	0.692071	0.0112089	hemoglobin subunit alpha [Homo sapiens]	15
718	258.1	NP_955472.1	4	4	3	1	0.1606	0.559	8	1.19501	-0.33645	8	0.505581	0.111275	1.29756	5.69022	60 kDa heat shock protein, mitochondrial [Homo sapiens]	61
719	258.1	NP_002147.2	4	4	3	1	0.1606	0.559	8	1.19501	-0.33645	8	0.505581	0.111275	1.29756	5.69022	60 kDa heat shock protein, mitochondrial [Homo sapiens]	61
720	259.1	NP_001138528.1	6	5	6	5	0.1023	0.299	7	0.287253	0.05355	7	0.389303	0.176275	0.483809	0.984594	choline transporter-like protein 2 isoform 2 [Homo sapiens]	79
721	259.1	NP_065161.3	6	5	6	5	0.102	0.299	7	0.287253	0.05355	7	0.389303	0.176275	0.483809	0.984594	choline transporter-like protein 2 isoform 1 [Homo sapiens]	80
722	260.1	NP_059447.2	6	5	3	2	0.1153	-0.041	7	0.147406	0.26355	7	0.430879	0.111275	0.455396	1.93529	major vault protein [Homo sapiens]	99
723	260.1	NP_005106.2	6	5	3	2	0.1153	-0.041	7	0.147406	0.26355	7	0.430879	0.111275	0.455396	1.93529	major vault protein [Homo sapiens]	99
724	261.1	NP_003816.2	5	3	3	5	0.2844	-1.031	7	0.408202	-1.05645	7	0.370405	-1.04373	0.551206	0.017242	synaptosomal-associated protein 23 isoform SNAP23A [Homo sapiens]	23
725	261.1	NP_570710.1	5	3	3	5	0.3797	-1.031	7	0.408202	-1.05645	7	0.370405	-1.04373	0.551206	0.017242	synaptosomal-associated protein 23 isoform SNAP23B [Homo sapiens]	17
726	262.1	NP_005680.1	5	4	3	2	0.1057	-0.981	6	0.547053	-0.70645	5	0.241495	-0.843725	0.597986	0.230094	ATP-binding cassette sub-family B member 6, mitochondrial [Homo sapiens]	93
727	263.1	NP_060545.3	6	4	2	1	0.1485	-0.161	6	0.983878	0.33355	6	1.09819	0.086275	1.47446	4.05331	anoctamin-10 [Homo sapiens]	76
728	264.1	NP_057113.1	4	4	3	5	0.1888	-0.431	6	0.396001	-0.55645	6	0.326599	-0.493725	0.513306	0.179668	dehydrogenase/reductase SDR family member 7 precursor [Homo sapiens]	38
729	265.1	NP_055545.1	6	7	5	7	0.3219	-0.061	7	0.374185	-0.11645	7	0.351507	-0.088725	0.513392	0.441917	malectin precursor [Homo sapiens]	32
730	266.1	NP_002023.2	6	5	6	6	0.3279	-0.741	7	0.438439	-0.68645	7	0.888217	-0.713725	0.990534	0.0540442	ferritin heavy chain [Homo sapiens]	21
731	267.1	NP_002785.1	6	6	4	4	0.4925	-0.811	5	0.245967	-1.76645	6	1.02879	-1.28873	1.05778	0.524243	proteasome subunit beta type-2 [Homo sapiens]	22
732	268.1	NP_001531.1	6	5	5	4	0.5463	-0.801	6	0.310269	-0.86645	6	0.322516	-0.833725	0.44753	0.0555101	heat shock protein beta-1 [Homo sapiens]	22
733	269.1	NP_000572.2	6	4	4	5	0.2759	-0.531	7	1.115	-0.55645	7	0.226779	-0.543725	1.13782	0.0330974	glutathione peroxidase 1 isoform 1 [Homo sapiens]	21
734	270.1	NP_849193.1	6	6	4	4	0.0981	-0.751	6	0.453156	-0.56645	6	0.767507	-0.658725	0.891301	0.198105	dolichyl-diphosphooligosaccharide--protein glycosyltransferase subunit STT3B [Homo sapiens]	93
735	271.1	NP_067026.3	2	5	5	6	0.2915	-0.831	6	1.31864	-0.15645	5	0.769207	-0.493725	1.5266	0.966082	signal recognition particle receptor subunit beta [Homo sapiens]	29
736	272.1	NP_036205.1	4	5	1	1	0.1996	-0.761	6	0.914476	-0.57645	6	0.955301	-0.668725	1.32245	0.195142	T-complex protein 1 subunit epsilon [Homo sapiens]	59
737	273.1	XP_002348298.1	6	5	4	3	0.1633	-1.661	5	0.402492	-1.67645	6	1.03287	-1.66873	1.10852	0.00654679	PREDICTED: similar to immunoglobulin lambda-like polypeptide 1 [Homo sapiens]	53
738	274.1	NP_115497.4	4	4	4	6	0.1717	-0.091	6	0.408248	0.34355	5	0.0536656	0.126275	0.41176	2.43337	magnesium transporter protein 1 [Homo sapiens]	41
739	275.1	NP_000909.2	4	4	3	3	0.1752	-0.101	6	0.363341	0.55355	6	0.771589	0.226275	0.852858	2.04546	protein disulfide-isomerase precursor [Homo sapiens]	57
740	276.1	NP_005848.2	5	5	4	5	0.2168	-0.021	5	0.371187	1.51355	6	0.836909	0.746275	0.915531	1.45401	CAAX prenyl protease 1 homolog [Homo sapiens]	54
741	277.1	NP_003303.2	4	5	3	3	0.303	-0.571	5	0.308577	0.41355	6	0.64095	-0.078725	0.711363	8.84321	thiosulfate sulfurtransferase [Homo sapiens]	33
742	278.1	NP_114428.1	4	4	4	4	0.1322	0.029	6	0.734847	-0.13645	6	0.277609	-0.053725	0.785536	2.17759	protein ITFG3 [Homo sapiens]	59
743	279.1	NP_055814.1	5	5	3	5	0.2756	-0.151	6	0.579713	-0.12645	6	0.424578	-0.138725	0.718563	0.125136	ras-related protein Rab-21 [Homo sapiens]	24
744	279.2	NP_067075.1	4	3	4	4	0.233	0.179	4	0.1	-0.00645	4	0.21	0.086275	0.232594	1.51994	ras-related protein Rab-18 [Homo sapiens]	22
745	280.1	NP_005709.1	5	4	4	4	0.4107	-0.741	6	0.183712	-0.93645	6	0.171464	-0.838725	0.251297	0.164779	actin-related protein 2/3 complex subunit 4 isoform a [Homo sapiens]	19
746	280.1	NP_001020131.1	3	2	2	2	0.4872	-0.481	3	0.190526	-0.83645	3	0.155885	-0.658725	0.246171	0.381557	actin-related protein 2/3 complex subunit 4 isoform b [Homo sapiens]	9
747	280.1	NP_001020130.1	3	2	2	2	0.4872	-0.481	3	0.190526	-0.83645	3	0.155885	-0.658725	0.246171	0.381557	actin-related protein 2/3 complex subunit 4 isoform b [Homo sapiens]	9
748	281.1	NP_002856.1	5	5	5	5	0.3868	-0.181	6	0.359258	0.03355	6	0.298021	-0.073725	0.46678	2.05778	ras-related protein Rab-2A [Homo sapiens]	23
749	281.1	NP_001156852.1	2	2	2	2	0.2235	-0.121	3	0.640859	0.22355	3	0.583124	0.051275	0.866449	4.75151	ras-related protein Rab-2B isoform 2 [Homo sapiens]	18
750	281.1	NP_116235.2	2	2	2	2	0.1759	-0.121	3	0.640859	0.22355	3	0.583124	0.051275	0.866449	4.75151	ras-related protein Rab-2B isoform 1 [Homo sapiens]	24
751	282.1	NP_006397.1	6	4	4	5	0.2915	-0.901	5	0.277272	-0.60645	6	0.775672	-0.753725	0.823739	0.276332	peroxiredoxin-4 [Homo sapiens]	30
752	282.1	XP_002346332.1	4	2	2	3	0.2232	-1.071	4	0.28	-1.30645	4	0.64	-1.18873	0.69857	0.140056	PREDICTED: similar to thioredoxin peroxidase [Homo sapiens]	26
753	283.1	NP_005264.2	5	5	6	4	0.2	0.189	7	0.400642	-0.03645	6	0.159217	0.076275	0.43112	2.09003	guanine nucleotide-binding protein G(I)/G(S)/G(T) subunit beta-2 [Homo sapiens]	37
754	283.1	NP_002065.1	5	5	5	4	0.1441	0.319	6	0.449073	-0.03645	6	0.159217	0.141275	0.476463	1.77909	guanine nucleotide-binding protein G(I)/G(S)/G(T) subunit beta-1 [Homo sapiens]	37
755	283.2	NP_067642.1	4	4	4	2	0.1118	-0.441	3	0.023094	-0.23645	4	0.28	-0.338725	0.280951	0.427009	guanine nucleotide-binding protein subunit beta-4 [Homo sapiens]	37
756	283.2	NP_002066.1	1	1	1	0	0.0294	-0.441	1	0	-0.26645	1	0	-0.353725	0	0.348931	guanine nucleotide-binding protein G(I)/G(S)/G(T) subunit beta-3 [Homo sapiens]	37
757	284.1	NP_005711.1	4	6	3	3	0.2151	-0.851	6	0.261279	-1.45645	6	0.220454	-1.15373	0.341858	0.371074	actin-related protein 2/3 complex subunit 1B [Homo sapiens]	40
758	284.1	XP_941344.1	4	6	3	3	0.2162	-0.851	6	0.261279	-1.45645	6	0.220454	-1.15373	0.341858	0.371074	PREDICTED: similar to actin related protein 2/3 complex subunit 1B [Homo sapiens]	40
759	285.1	NP_004150.1	6	6	6	5	0.239	-0.891	5	0.263856	-0.22645	6	0.322516	-0.558725	0.416697	0.841036	proteasome subunit beta type-8 isoform E1 proprotein [Homo sapiens]	29
760	285.1	NP_683720.2	6	6	6	5	0.2355	-0.891	5	0.263856	-0.22645	6	0.322516	-0.558725	0.416697	0.841036	proteasome subunit beta type-8 isoform E2 proprotein [Homo sapiens]	30
761	286.1	NP_001018657.1	5	6	9	7	0.1584	0.209	9	0.26	0.57355	8	0.314663	0.391275	0.408182	0.65881	myeloid-associated differentiation marker [Homo sapiens]	35
762	286.1	NP_001018654.1	5	6	9	7	0.1584	0.209	9	0.26	0.57355	8	0.314663	0.391275	0.408182	0.65881	myeloid-associated differentiation marker [Homo sapiens]	35
763	286.1	NP_001018655.1	5	6	9	7	0.1584	0.209	9	0.26	0.57355	8	0.314663	0.391275	0.408182	0.65881	myeloid-associated differentiation marker [Homo sapiens]	35
764	286.1	NP_001018656.1	5	6	9	7	0.1584	0.209	9	0.26	0.57355	8	0.314663	0.391275	0.408182	0.65881	myeloid-associated differentiation marker [Homo sapiens]	35
765	286.1	NP_612382.1	5	6	9	7	0.1584	0.209	9	0.26	0.57355	8	0.314663	0.391275	0.408182	0.65881	myeloid-associated differentiation marker [Homo sapiens]	35
766	287.1	NP_787116.2	6	5	2	1	0.1009	-0.221	6	0.881816	-0.95645	6	1.36355	-0.588725	1.62384	0.883335	leucyl-cystinyl aminopeptidase isoform 2 [Homo sapiens]	115
767	287.1	NP_005566.2	6	5	2	1	0.0995	-0.221	6	0.881816	-0.95645	6	1.36355	-0.588725	1.62384	0.883335	leucyl-cystinyl aminopeptidase isoform 1 [Homo sapiens]	117
768	288.1	NP_001008566.1	5	4	4	4	0.1777	-0.041	6	0.465403	-0.06645	6	0.404166	-0.053725	0.616401	0.334963	protein-tyrosine sulfotransferase 2 [Homo sapiens]	41
769	288.1	NP_003586.3	5	4	4	4	0.1777	-0.041	6	0.465403	-0.06645	6	0.404166	-0.053725	0.616401	0.334963	protein-tyrosine sulfotransferase 2 [Homo sapiens]	41
770	289.1	NP_001138416.1	6	7	5	4	0.4419	-0.341	7	0.238118	-1.12645	7	0.283473	-0.733725	0.370212	0.756955	myosin regulatory light chain 12B [Homo sapiens]	19
771	289.1	NP_006462.1	6	7	5	4	0.4444	-0.341	7	0.238118	-1.12645	7	0.283473	-0.733725	0.370212	0.756955	myosin regulatory light chain 12A [Homo sapiens]	19
772	289.1	NP_291024.1	6	7	5	4	0.4419	-0.341	7	0.238118	-1.12645	7	0.283473	-0.733725	0.370212	0.756955	myosin regulatory light chain 12B [Homo sapiens]	19
773	289.1	NP_001138417.1	6	7	5	4	0.4419	-0.341	7	0.238118	-1.12645	7	0.283473	-0.733725	0.370212	0.756955	myosin regulatory light chain 12B [Homo sapiens]	19
774	289.1	NP_006088.2	5	6	4	3	0.3837	-0.271	6	0.269444	-1.16645	6	0.330681	-0.718725	0.426556	0.880975	myosin regulatory light polypeptide 9 isoform a [Homo sapiens]	19
775	289.1	NP_852667.1	3	4	2	2	0.3136	-0.341	4	0.27	-1.20645	4	0.475	-0.773725	0.546374	0.790934	myosin regulatory light polypeptide 9 isoform b [Homo sapiens]	13
776	289.1	XP_001717112.1	2	2	2	1	0.0557	-0.661	2	0.226274	-0.86645	2	0.311127	-0.763725	0.384708	0.190219	PREDICTED: similar to myosin regulatory light chain MRCL2 [Homo sapiens]	42
777	289.1	XP_945499.1	2	2	2	1	0.0557	-0.661	2	0.226274	-0.86645	2	0.311127	-0.763725	0.384708	0.190219	PREDICTED: similar to myosin regulatory light chain MRCL2 [Homo sapiens]	42
778	289.1	XP_373042.2	2	2	2	1	0.0557	-0.661	2	0.226274	-0.86645	2	0.311127	-0.763725	0.384708	0.190219	PREDICTED: similar to myosin regulatory light chain MRCL2 [Homo sapiens]	42
779	290.1	NP_006045.1	4	4	4	4	0.178	0.379	5	0.0447214	0.56355	6	0.694022	0.471275	0.695461	0.276901	reticulon-3 isoform a [Homo sapiens]	25
780	290.1	NP_958832.1	4	4	3	3	0.1294	0.379	5	0.0447214	0.20355	5	0.728958	0.291275	0.730329	0.425927	reticulon-3 isoform c [Homo sapiens]	27
781	290.1	NP_958831.1	4	4	3	3	0.0326	0.379	5	0.0447214	0.20355	5	0.728958	0.291275	0.730329	0.425927	reticulon-3 isoform b [Homo sapiens]	110
782	290.1	NP_958833.1	1	1	3	3	0.1203	1.119	3	0.762102	2.01355	3	0.415692	1.56627	0.868101	0.403851	reticulon-3 isoform d [Homo sapiens]	26
783	291.1	NP_001122394.1	2	1	3	2	0.1601	-0.141	6	0.840991	-0.62645	6	0.665445	-0.383725	1.07242	0.89456	leucine-rich repeat-containing protein 32 precursor [Homo sapiens]	71
784	291.1	NP_005503.1	2	1	3	2	0.1601	-0.141	6	0.840991	-0.62645	6	0.665445	-0.383725	1.07242	0.89456	leucine-rich repeat-containing protein 32 precursor [Homo sapiens]	71
785	292.1	NP_996739.1	5	4	4	4	0.1657	0.809	6	0.367423	0.00355	6	0.57563	0.406275	0.682898	1.40186	reticulon-1 isoform B [Homo sapiens]	38
786	292.1	NP_066959.1	5	4	4	4	0.076	0.809	6	0.367423	0.00355	6	0.57563	0.406275	0.682898	1.40186	reticulon-1 isoform A [Homo sapiens]	83
787	292.1	NP_996734.1	3	2	2	2	0.1971	0.769	4	0.535	0.18355	4	0.89	0.476275	1.03842	0.869195	reticulon-1 isoform C [Homo sapiens]	23
788	293.1	NP_002780.1	6	6	5	5	0.2605	-0.071	6	0.200042	-0.77645	6	0.485815	-0.423725	0.525389	1.17725	proteasome subunit alpha type-4 isoform 1 [Homo sapiens]	29
789	293.1	NP_001096137.1	6	6	5	5	0.2605	-0.071	6	0.200042	-0.77645	6	0.485815	-0.423725	0.525389	1.17725	proteasome subunit alpha type-4 isoform 1 [Homo sapiens]	29
790	293.1	NP_001096138.1	4	4	4	3	0.2579	0.009	4	0.165	-0.84645	4	0.62	-0.418725	0.64158	1.44461	proteasome subunit alpha type-4 isoform 2 [Homo sapiens]	21
791	294.1	NP_002779.1	7	5	5	5	0.2235	-0.651	8	0.350018	0.01355	8	0.399515	-0.318725	0.531154	1.47434	proteasome subunit alpha type-3 isoform 1 [Homo sapiens]	28
792	294.1	NP_687033.1	7	5	5	5	0.2298	-0.651	8	0.350018	0.01355	8	0.399515	-0.318725	0.531154	1.47434	proteasome subunit alpha type-3 isoform 2 [Homo sapiens]	27
793	295.1	NP_060573.2	5	5	2	2	0.1049	0.349	6	0.661362	-0.73645	5	0.196774	-0.193725	0.690014	3.96195	leucine-rich repeat-containing protein 8D [Homo sapiens]	98
794	295.1	NP_001127951.1	5	5	2	2	0.1049	0.349	6	0.661362	-0.73645	5	0.196774	-0.193725	0.690014	3.96195	leucine-rich repeat-containing protein 8D [Homo sapiens]	98
795	296.1	NP_663782.2	3	4	1	1	0.1225	0.119	6	0.910394	-1.06645	6	0.212289	-0.473725	0.934817	1.76946	AP-1 complex subunit beta-1 isoform b [Homo sapiens]	103
796	296.1	NP_001159491.1	3	4	1	1	0.1251	0.119	6	0.910394	-1.06645	6	0.212289	-0.473725	0.934817	1.76946	AP-1 complex subunit beta-1 isoform c [Homo sapiens]	101
797	296.1	NP_001118.3	3	4	1	1	0.1212	0.119	6	0.910394	-1.06645	6	0.212289	-0.473725	0.934817	1.76946	AP-1 complex subunit beta-1 isoform a [Homo sapiens]	104
798	296.1	NP_001273.1	1	1	1	2	0.0309	-0.871	2	0.360624	-1.39645	2	0.784889	-1.13373	0.863771	0.327724	AP-2 complex subunit beta isoform b [Homo sapiens]	104
799	296.1	NP_001025177.1	1	1	1	2	0.0305	-0.871	2	0.360624	-1.39645	2	0.784889	-1.13373	0.863771	0.327724	AP-2 complex subunit beta isoform a [Homo sapiens]	105
800	297.1	NP_001158889.1	6	6	5	5	0.2541	-0.381	6	0.322516	-0.21645	6	0.208207	-0.298725	0.383884	0.389503	mitochondrial 2-oxoglutarate/malate carrier protein isoform 2 [Homo sapiens]	32
801	297.1	NP_003553.2	6	6	5	5	0.2452	-0.381	6	0.322516	-0.21645	6	0.208207	-0.298725	0.383884	0.389503	mitochondrial 2-oxoglutarate/malate carrier protein isoform 1 [Homo sapiens]	34
802	297.1	NP_001158890.1	5	5	4	4	0.251	-0.261	5	0.371187	-0.30645	5	0.232551	-0.283725	0.438018	0.113272	mitochondrial 2-oxoglutarate/malate carrier protein isoform 3 [Homo sapiens]	28
803	298.1	NP_115882.1	6	5	2	2	0.2246	-1.831	5	1.04648	-0.82645	6	0.767507	-1.32873	1.29776	0.534591	AP-1 complex subunit mu-1 isoform 2 [Homo sapiens]	48
804	298.1	NP_001123996.1	6	5	2	2	0.2184	-1.831	5	1.04648	-0.82645	6	0.767507	-1.32873	1.29776	0.534591	AP-1 complex subunit mu-1 isoform 1 [Homo sapiens]	49
805	299.1	NP_001093259.1	6	5	4	5	0.2509	-0.191	6	0.840991	0.05355	6	0.681775	-0.068725	1.08263	2.51616	intercellular adhesion molecule 2 precursor [Homo sapiens]	30
806	299.1	NP_000864.2	6	5	4	5	0.2509	-0.191	6	0.840991	0.05355	6	0.681775	-0.068725	1.08263	2.51616	intercellular adhesion molecule 2 precursor [Homo sapiens]	30
807	299.1	NP_001093256.1	6	5	4	5	0.2509	-0.191	6	0.840991	0.05355	6	0.681775	-0.068725	1.08263	2.51616	intercellular adhesion molecule 2 precursor [Homo sapiens]	30
808	299.1	NP_001093257.1	6	5	4	5	0.2509	-0.191	6	0.840991	0.05355	6	0.681775	-0.068725	1.08263	2.51616	intercellular adhesion molecule 2 precursor [Homo sapiens]	30
809	299.1	NP_001093258.1	6	5	4	5	0.2509	-0.191	6	0.840991	0.05355	6	0.681775	-0.068725	1.08263	2.51616	intercellular adhesion molecule 2 precursor [Homo sapiens]	30
810	300.1	NP_054752.3	4	4	4	5	0.1803	0.059	5	0.599266	-0.91645	5	0.881011	-0.428725	1.0655	1.60883	methyltransferase-like protein 7A precursor [Homo sapiens]	28
811	301.1	NP_055205.2	5	5	1	0	0.1077	-1.531	5	0.357771	-0.50645	5	0.813929	-1.01873	0.889089	0.71115	staphylococcal nuclease domain-containing protein 1 [Homo sapiens]	101
812	302.1	NP_055115.1	5	3	2	4	0.3799	0.139	5	0.371187	-0.86645	5	0.478519	-0.363725	0.605607	1.95466	signal peptidase complex catalytic subunit SEC11A [Homo sapiens]	20
813	303.1	NP_004993.1	5	4	4	4	0.2016	-0.521	5	0.715542	-0.62645	5	0.58585	-0.573725	0.924781	0.129965	NADH dehydrogenase [ubiquinone] 1 alpha subcomplex subunit 9, mitochondrial precursor [Homo sapiens]	42
814	304.1	NP_006806.1	6	5	7	7	0.2736	-0.141	7	0.238118	0.51355	7	0.597184	0.186275	0.642906	2.4847	transmembrane emp24 domain-containing protein 2 precursor [Homo sapiens]	22
815	305.1	NP_006271.1	4	4	4	5	0.3642	0.359	4	0.065	0.40355	5	0.237023	0.381275	0.245774	0.0826217	translocon-associated protein subunit delta precursor [Homo sapiens]	18
816	306.1	NP_006398.1	5	6	6	7	0.2021	0.149	7	0.408202	0.84355	7	0.464896	0.496275	0.618674	0.989615	PRA1 family protein 3 [Homo sapiens]	21
817	307.1	NP_064555.2	3	5	1	2	0.1101	-0.541	5	0.33541	-0.79645	5	0.263856	-0.668725	0.426755	0.270112	nicalin precursor [Homo sapiens]	62
818	308.1	NP_005710.1	6	6	4	3	0.4157	-0.551	7	0.457337	-0.47645	7	0.445998	-0.513725	0.638805	0.102613	actin-related protein 2/3 complex subunit 3 [Homo sapiens]	20
819	309.1	NP_005013.1	4	4	5	5	0.4429	-0.141	5	0.563489	0.05355	5	0.232551	-0.043725	0.60959	3.1462	profilin-1 [Homo sapiens]	15
820	310.1	NP_004334.1	4	4	0	0	0.2182	-0.921	3	0.109697	-0.66645	4	1.24	-0.793725	1.24484	0.226771	calreticulin precursor [Homo sapiens]	48
821	311.1	NP_004039.1	3	1	3	3	0.3193	1.759	4	0.6	0.66355	4	0.585	1.21127	0.837989	0.639492	beta-2-microglobulin precursor [Homo sapiens]	13
822	312.1	NP_004299.1	5	5	4	3	0.2027	-0.081	5	0.308577	-0.62645	5	0.321994	-0.353725	0.445982	1.09037	rho GTPase-activating protein 1 [Homo sapiens]	50
823	313.1	NP_002790.1	5	2	0	0	0.3357	-1.691	5	0.77368	-0.56645	5	0.612683	-1.12873	0.986894	0.704491	proteasome subunit beta type-7 proprotein [Homo sapiens]	29
824	314.1	NP_003650.1	5	3	2	0	0.1337	-1.071	5	0.393548	-1.41645	5	0.612683	-1.24373	0.72819	0.196402	alkyldihydroxyacetonephosphate synthase, peroxisomal precursor [Homo sapiens]	72
825	315.1	NP_006421.2	4	4	3	2	0.1521	-0.321	5	0.491935	-0.73645	4	0.09	-0.528725	0.5001	0.555615	T-complex protein 1 subunit delta [Homo sapiens]	57
826	316.1	NP_848657.1	3	2	4	5	0.1873	0.299	5	0.254912	0.42355	5	0.612683	0.361275	0.663596	0.243776	tetraspanin-33 [Homo sapiens]	31
827	317.1	NP_057049.5	2	2	4	5	0.2569	1.479	5	0.290689	0.72355	5	0.550073	1.10127	0.622158	0.485059	NADH dehydrogenase [ubiquinone] 1 alpha subcomplex subunit 13 [Homo sapiens]	16
828	318.1	NP_002789.1	3	4	1	2	0.3724	-0.961	5	0.527712	-0.89645	5	0.402492	-0.928725	0.663687	0.0491467	proteasome subunit beta type-6 precursor [Homo sapiens]	25
829	319.1	NP_689926.1	5	5	2	2	0.0865	-1.381	5	0.554545	-1.75645	5	0.751319	-1.56873	0.933809	0.169235	dolichyl-diphosphooligosaccharide--protein glycosyltransferase subunit STT3A [Homo sapiens]	80
830	320.1	NP_002786.2	6	5	4	4	0.3707	-0.721	6	0.347011	-0.61645	6	0.465403	-0.668725	0.580531	0.110551	proteasome subunit beta type-3 [Homo sapiens]	22
831	321.1	NP_005975.1	4	4	4	5	0.1801	-0.011	5	1.23431	1.30355	5	0.737902	0.646275	1.43806	1.43828	tricarboxylate transport protein, mitochondrial precursor [Homo sapiens]	33
832	322.1	NP_002204.2	3	1	4	3	0.1114	-0.671	5	0.724486	-0.34645	5	0.433797	-0.508725	0.844429	0.451111	integrin beta-5 precursor [Homo sapiens]	87
833	323.1	NP_000173.2	3	4	1	1	0.1219	-1.171	5	0.308577	-1.07645	5	1.72624	-1.12373	1.75361	0.0594958	trifunctional enzyme subunit alpha, mitochondrial precursor [Homo sapiens]	82
834	324.1	NP_002256.2	3	4	1	1	0.0822	-0.171	5	1.15381	-0.21645	5	0.724486	-0.193725	1.36241	0.165895	importin subunit beta-1 [Homo sapiens]	97
835	325.1	NP_064583.2	2	2	1	3	0.1532	-0.441	5	0.456158	0.13355	4	0.495	-0.153725	0.673131	2.64282	coiled-coil domain-containing protein 47 precursor [Homo sapiens]	55
836	326.1	NP_006557.2	5	6	6	6	0.2232	0.199	6	0.240866	-0.10645	6	0.167382	0.046275	0.293314	4.66744	CD226 antigen precursor [Homo sapiens]	38
837	327.1	NP_001853.2	4	4	5	4	0.3333	0.419	5	0.420381	0.01355	5	0.612683	0.216275	0.743034	1.32561	cytochrome c oxidase subunit 5B, mitochondrial precursor [Homo sapiens]	13
838	328.1	NP_055952.2	3	4	2	1	0.0926	1.219	5	1.32375	-0.38645	5	0.916788	0.416275	1.61022	2.7271	protein EFR3 homolog A [Homo sapiens]	92
839	329.1	NP_056098.1	4	2	4	3	0.1215	0.839	5	1.30586	-0.68645	5	0.925732	0.076275	1.60071	14.1417	protein dpy-19 homolog 1 [Homo sapiens]	77
840	330.1	NP_001010915.2	5	4	6	5	0.1034	0.359	6	0.387836	-0.64645	5	0.2728	-0.143725	0.474169	4.94667	protein tyrosine phosphatase-like protein PTPLAD2 [Homo sapiens]	27
841	331.1	NP_057329.2	6	6	6	5	0.2567	0.249	6	0.375588	0.38355	6	0.444991	0.316275	0.582309	0.300818	estradiol 17-beta-dehydrogenase 11 [Homo sapiens]	32
842	332.1	NP_065207.2	2	4	2	2	0.1324	0.229	5	0.58585	-1.74645	5	1.29692	-0.758725	1.4231	1.84105	polypeptide N-acetylgalactosaminyltransferase 1 [Homo sapiens]	64
843	333.1	NP_006126.1	4	5	3	4	0.3077	-1.001	5	0.326466	-0.10645	5	0.442741	-0.553725	0.550091	1.14234	F-actin-capping protein subunit alpha-1 [Homo sapiens]	32
844	333.2	NP_006127.1	1	2	1	1	0.1014	-0.611	2	0.120208	-0.41645	2	0.615183	-0.513725	0.626817	0.267785	F-actin-capping protein subunit alpha-2 [Homo sapiens]	32
845	334.1	NP_005498.1	5	4	5	4	0.4217	-0.101	5	0.375659	0.39355	5	0.263856	0.146275	0.459064	2.3907	cofilin-1 [Homo sapiens]	18
846	334.1	NP_619579.1	2	2	2	2	0.1687	-0.541	2	0.947523	0.18355	2	0.685894	-0.178725	1.16972	2.86661	cofilin-2 [Homo sapiens]	18
847	334.1	NP_068733.1	2	2	2	2	0.1687	-0.541	2	0.947523	0.18355	2	0.685894	-0.178725	1.16972	2.86661	cofilin-2 [Homo sapiens]	18
848	335.1	NP_002728.1	3	2	4	5	0.0818	0.189	6	0.506228	0.13355	6	0.514393	0.161275	0.721711	0.243119	protein kinase C alpha type [Homo sapiens]	76
849	335.1	NP_002729.2	4	2	4	3	0.0698	0.009	5	0.237023	0.24355	5	0.554545	0.126275	0.603075	1.31342	protein kinase C beta type isoform 2 [Homo sapiens]	76
850	335.1	NP_997700.1	4	2	4	3	0.07	0.009	5	0.237023	0.24355	5	0.554545	0.126275	0.603075	1.31342	protein kinase C beta type isoform 1 [Homo sapiens]	76
851	336.1	NP_002387.1	4	5	3	2	0.125	-0.381	5	0.339882	0.01355	5	0.505351	-0.183725	0.609016	1.51851	NAD-dependent malic enzyme, mitochondrial isoform 1 precursor [Homo sapiens]	65
852	336.1	NP_001161807.1	3	3	3	2	0.096	-0.341	3	0.433013	-0.30645	3	0.548483	-0.323725	0.698809	0.075467	NAD-dependent malic enzyme, mitochondrial isoform 2 precursor [Homo sapiens]	53
853	337.1	NP_004484.1	3	3	3	2	0.3295	0.049	5	0.393548	-0.08645	5	0.474046	-0.018725	0.616117	5.11496	3-hydroxyacyl-CoA dehydrogenase type-2 isoform 1 [Homo sapiens]	26
854	337.1	NP_001032900.1	2	2	2	1	0.2619	-0.161	4	0.43	0.02355	4	0.595	-0.068725	0.734115	1.89882	3-hydroxyacyl-CoA dehydrogenase type-2 isoform 2 [Homo sapiens]	25
855	338.1	NP_078894.2	5	5	2	2	0.0841	-0.631	5	0.259384	-0.62645	5	0.46063	-0.628725	0.52864	0.00511724	NLR family member X1 isoform 1 [Homo sapiens]	107
856	338.1	NP_733840.1	4	4	2	2	0.0673	-0.541	4	0.315	-0.26645	4	0.365	-0.403725	0.482131	0.480862	NLR family member X1 isoform 2 [Homo sapiens]	101
857	339.1	NP_057447.4	5	5	5	5	0.2242	0.639	5	0.380132	0.25355	5	0.321994	0.446275	0.498177	0.610732	platelet glycoprotein VI isoform 2 [Homo sapiens]	36
858	339.1	NP_001077368.1	4	4	4	4	0.0968	0.569	4	0.48	-0.24645	3	0.069282	0.161275	0.484974	3.57532	platelet glycoprotein VI isoform 1 [Homo sapiens]	67
859	340.1	NP_057479.2	5	5	5	5	0.2155	0.239	4	0.1	-0.26645	5	0.724486	-0.013725	0.731355	26.0406	protein tyrosine phosphatase-like protein PTPLAD1 [Homo sapiens]	43
860	340.1	XP_002347581.1	4	4	4	4	0.3579	0.569	4	0.395	-0.30645	4	0.935	0.131275	1.01501	4.71557	PREDICTED: hypothetical protein XP_002347581 [Homo sapiens]	22
861	341.1	NP_919415.2	3	4	1	3	0.1486	-0.121	5	1.31034	-0.41645	5	0.809457	-0.268725	1.54019	0.777429	vesicle-associated membrane protein-associated protein A isoform 2 [Homo sapiens]	27
862	341.1	NP_003565.4	3	4	1	3	0.1259	-0.121	5	1.31034	-0.41645	5	0.809457	-0.268725	1.54019	0.777429	vesicle-associated membrane protein-associated protein A isoform 1 [Homo sapiens]	32
863	342.1	NP_060717.1	4	4	4	4	0.1717	0.969	5	0.245967	0.67355	5	0.254912	0.821275	0.354232	0.254378	cell cycle control protein 50A isoform 1 [Homo sapiens]	40
864	342.1	NP_001137430.1	4	4	4	4	0.1908	0.969	5	0.245967	0.67355	5	0.254912	0.821275	0.354232	0.254378	cell cycle control protein 50A isoform 2 [Homo sapiens]	36
865	343.1	NP_057006.1	4	3	3	4	0.2279	-0.041	5	0.178885	0.10355	5	0.174413	0.031275	0.24984	3.26818	sterol-4-alpha-carboxylate 3-dehydrogenase, decarboxylating [Homo sapiens]	41
866	343.1	NP_001123237.1	4	3	3	4	0.2279	-0.041	5	0.178885	0.10355	5	0.174413	0.031275	0.24984	3.26818	sterol-4-alpha-carboxylate 3-dehydrogenase, decarboxylating [Homo sapiens]	41
867	344.1	NP_000296.2	2	3	6	4	0.2684	0.949	6	0.47765	-0.35645	4	0.125	0.296275	0.493736	3.11566	serum paraoxonase/arylesterase 2 isoform 1 [Homo sapiens]	39
868	344.1	NP_001018171.1	2	3	6	4	0.2778	0.949	6	0.47765	-0.35645	4	0.125	0.296275	0.493736	3.11566	serum paraoxonase/arylesterase 2 isoform 2 [Homo sapiens]	37
869	345.1	NP_004936.2	5	5	1	2	0.0647	-0.671	5	0.245967	-0.99645	5	0.402492	-0.833725	0.471699	0.276024	dynamin-2 isoform 3 [Homo sapiens]	97
870	345.1	NP_001005361.1	5	5	1	2	0.0644	-0.671	5	0.245967	-0.99645	5	0.402492	-0.833725	0.471699	0.276024	dynamin-2 isoform 2 [Homo sapiens]	97
871	345.1	NP_001005362.1	5	5	1	2	0.0647	-0.671	5	0.245967	-0.99645	5	0.402492	-0.833725	0.471699	0.276024	dynamin-2 isoform 4 [Homo sapiens]	97
872	345.1	NP_001005360.1	5	5	1	2	0.0644	-0.671	5	0.245967	-0.99645	5	0.402492	-0.833725	0.471699	0.276024	dynamin-2 isoform 1 [Homo sapiens]	98
873	345.1	NP_001129599.1	2	2	0	0	0.0221	-0.591	2	0.155563	-1.55645	2	0.247487	-1.07373	0.292318	0.635802	dynamin-3 isoform b [Homo sapiens]	96
874	345.1	NP_056384.2	2	2	0	0	0.022	-0.591	2	0.155563	-1.55645	2	0.247487	-1.07373	0.292318	0.635802	dynamin-3 isoform a [Homo sapiens]	97
875	346.1	NP_631946.1	4	4	2	2	0.1432	1.039	5	0.746847	-1.40645	4	0.33	-0.183725	0.816505	9.41186	nucleosome assembly protein 1-like 1 [Homo sapiens]	45
876	346.1	NP_004528.1	4	4	2	2	0.1432	1.039	5	0.746847	-1.40645	4	0.33	-0.183725	0.816505	9.41186	nucleosome assembly protein 1-like 1 [Homo sapiens]	45
877	346.1	NP_005960.1	1	1	0	0	0.0267	3.109	1	0	3.27355	1	0	3.19128	0	0.0364602	nucleosome assembly protein 1-like 4 [Homo sapiens]	42
878	347.1	NP_542775.2	2	2	3	3	0.0656	-0.051	5	0.330938	0.16355	5	0.52324	0.056275	0.619112	2.69586	synaptotagmin-like protein 4 [Homo sapiens]	75
879	347.1	NP_001167539.1	2	2	3	3	0.0656	-0.051	5	0.330938	0.16355	5	0.52324	0.056275	0.619112	2.69586	synaptotagmin-like protein 4 [Homo sapiens]	75
880	347.1	NP_001123368.1	2	2	2	3	0.0522	0.179	4	0.315	0.59355	4	0.375	0.386275	0.489745	0.758866	synaptotagmin-like protein 4 [Homo sapiens]	75
881	348.1	NP_665801.1	3	4	3	3	0.1632	0.919	5	0.666348	-0.00645	4	0.035	0.456275	0.667267	1.43421	septin-6 isoform D [Homo sapiens]	49
882	348.1	NP_055944.2	3	4	3	3	0.1613	0.919	5	0.666348	-0.00645	4	0.035	0.456275	0.667267	1.43421	septin-6 isoform B [Homo sapiens]	49
883	348.1	NP_665799.1	3	4	3	3	0.1639	0.919	5	0.666348	-0.00645	4	0.035	0.456275	0.667267	1.43421	septin-6 isoform A [Homo sapiens]	48
884	348.1	NP_665798.1	3	4	3	3	0.1639	0.919	5	0.666348	-0.00645	4	0.035	0.456275	0.667267	1.43421	septin-6 isoform A [Homo sapiens]	48
885	348.2	NP_060713.1	1	3	1	1	0.0816	0.729	3	1.31059	-1.15645	3	1.46647	-0.213725	1.96677	6.23799	septin-11 [Homo sapiens]	49
886	349.1	NP_536858.1	4	5	1	1	0.1524	-1.261	5	0.643988	-1.08645	5	0.330938	-1.17373	0.724044	0.105157	tyrosine-protein phosphatase non-receptor type 6 isoform 2 [Homo sapiens]	67
887	349.1	NP_002822.2	4	5	1	1	0.1529	-1.261	5	0.643988	-1.08645	5	0.330938	-1.17373	0.724044	0.105157	tyrosine-protein phosphatase non-receptor type 6 isoform 1 [Homo sapiens]	67
888	349.1	NP_536859.1	4	5	1	1	0.1458	-1.261	5	0.643988	-1.08645	5	0.330938	-1.17373	0.724044	0.105157	tyrosine-protein phosphatase non-receptor type 6 isoform 3 [Homo sapiens]	70
889	350.1	NP_203693.3	3	4	0	0	0.0807	-1.051	5	0.286217	-1.42645	5	0.509823	-1.23873	0.584671	0.21432	myosin-Ic isoform c [Homo sapiens]	117
890	350.1	NP_001074419.1	3	4	0	0	0.0795	-1.051	5	0.286217	-1.42645	5	0.509823	-1.23873	0.584671	0.21432	myosin-Ic isoform b [Homo sapiens]	119
891	350.1	NP_001074248.1	3	4	0	0	0.0781	-1.051	5	0.286217	-1.42645	5	0.509823	-1.23873	0.584671	0.21432	myosin-Ic isoform a [Homo sapiens]	121
892	351.1	NP_005210.3	4	3	2	1	0.0519	0.609	5	0.872067	-0.25645	5	1.33717	0.176275	1.59641	3.47165	protein diaphanous homolog 1 isoform 1 [Homo sapiens]	141
893	351.1	NP_001073280.1	4	3	2	1	0.0523	0.609	5	0.872067	-0.25645	5	1.33717	0.176275	1.59641	3.47165	protein diaphanous homolog 1 isoform 2 [Homo sapiens]	140
894	352.1	NP_064628.1	2	1	2	3	0.338	0.099	4	0.59	0.54355	4	0.33	0.321275	0.676018	0.978428	mitochondrial import receptor subunit TOM22 homolog [Homo sapiens]	15
895	353.1	NP_004883.2	2	2	2	3	0.2558	0.029	4	0.28	0.40355	4	0.33	0.216275	0.432782	1.22458	vesicle-trafficking protein SEC22b [Homo sapiens]	24
896	354.1	NP_060352.1	4	4	2	1	0.1125	-1.081	4	1.085	0.47355	4	0.375	-0.303725	1.14798	3.61917	ceroid-lipofuscinosis neuronal protein 6 [Homo sapiens]	35
897	355.1	NP_085056.2	4	4	4	4	0.4933	0.279	4	0.085	0.48355	4	0.415	0.381275	0.423615	0.379355	cytochrome b5 type B precursor [Homo sapiens]	16
898	356.1	NP_055037.1	3	4	4	4	0.3023	-0.891	4	1.165	-0.09645	4	0.425	-0.493725	1.2401	1.13794	NADH dehydrogenase [ubiquinone] 1 alpha subcomplex subunit 8 [Homo sapiens]	20
899	357.1	NP_055157.1	1	2	3	4	0.2046	0.299	4	0.335	-1.31645	4	1.1	-0.508725	1.14988	2.24541	mitochondrial carrier homolog 2 [Homo sapiens]	33
900	358.1	NP_001026881.1	3	2	1	0	0.2621	-0.401	4	0.25	-0.89645	4	0.12	-0.648725	0.277308	0.540038	endoplasmic reticulum-Golgi intermediate compartment protein 1 [Homo sapiens]	32
901	359.1	NP_006787.1	1	3	2	2	0.0753	0.969	4	0.295	1.62355	4	0.54	1.29627	0.615325	0.357051	AFG3-like protein 2 [Homo sapiens]	88
902	360.1	NP_001008389.1	4	4	3	4	0.2667	-0.621	4	0.515	0.52355	3	0.300222	-0.048725	0.596119	16.6099	CDGSH iron sulfur domain-containing protein 2 [Homo sapiens]	15
903	361.1	NP_009090.2	2	3	4	4	0.0555	0.389	4	0.39	0.21355	4	0.705	0.301275	0.805683	0.41179	sarcolemmal membrane-associated protein [Homo sapiens]	93
904	362.1	NP_079172.2	2	2	2	1	0.0642	0.669	4	0.485	0.43355	4	1.03	0.551275	1.13847	0.302006	endoplasmic reticulum metallopeptidase 1 [Homo sapiens]	100
905	363.1	NP_055635.3	1	1	3	3	0.0839	0.009	4	0.475	0.24355	4	0.575	0.126275	0.745822	1.31342	mitochondrial import receptor subunit TOM70 [Homo sapiens]	67
906	364.1	NP_002363.2	3	4	1	0	0.0559	0.059	4	1.355	-0.68645	4	1.11	-0.313725	1.75161	1.68017	alpha-mannosidase 2 [Homo sapiens]	131
907	365.1	NP_004791.1	3	4	4	3	0.0498	0.619	4	0.275	0.75355	4	0.435	0.686275	0.514636	0.138634	transmembrane 9 superfamily member 2 precursor [Homo sapiens]	75
908	366.1	NP_004542.1	4	4	1	1	0.2121	-0.011	4	0.185	-0.34645	4	0.41	-0.178725	0.449806	1.32717	NADH dehydrogenase [ubiquinone] iron-sulfur protein 3, mitochondrial precursor [Homo sapiens]	30
909	367.1	NP_004896.1	4	3	3	3	0.2545	-0.231	4	0.36	-1.79645	4	1.51	-1.01373	1.55232	1.09195	peroxiredoxin-6 [Homo sapiens]	25
910	368.1	NP_003555.1	4	4	4	4	0.2915	0.159	4	0.83	0.16355	4	0.555	0.161275	0.998461	0.0199494	transgelin-2 [Homo sapiens]	22
911	369.1	NP_003109.1	3	3	1	1	0.1584	-1.791	2	0.813173	-1.14645	2	1.1243	-1.46873	1.38755	0.310314	SPARC precursor [Homo sapiens]	34
912	370.1	NP_002791.1	1	1	1	2	0.2648	0.039	4	0.45	-0.89645	4	0.52	-0.428725	0.687677	1.54286	proteasome subunit beta type-9 proprotein [Homo sapiens]	23
913	371.1	NP_002695.1	3	4	3	3	0.2031	0.509	4	0.355	0.53355	4	0.73	0.521275	0.811742	0.0333019	pro-platelet basic protein precursor [Homo sapiens]	13
914	372.1	NP_002549.1	2	1	5	2	0.1203	-0.081	5	0.626099	0.34355	5	0.626099	0.131275	0.885438	2.28682	P2X purinoceptor 1 [Homo sapiens]	44
915	373.1	NP_000843.1	4	2	3	2	0.2762	0.029	4	0.155	0.11355	4	0.365	0.071275	0.396548	0.838806	glutathione S-transferase P [Homo sapiens]	23
916	374.1	NP_003850.1	3	4	3	2	0.2346	0.299	4	0.43	-0.58645	4	0.445	-0.143725	0.618809	4.35629	dolichol-phosphate mannosyltransferase [Homo sapiens]	29
917	375.1	NP_001760.1	3	4	4	4	0.0965	0.509	4	0.485	0.02355	4	0.285	0.266275	0.562539	1.28914	CD9 antigen [Homo sapiens]	25
918	376.1	NP_005759.4	3	2	3	4	0.0903	0.349	4	0.33	0.59355	4	0.18	0.471275	0.375899	0.366926	lysophospholipid acyltransferase 5 [Homo sapiens]	55
919	377.1	NP_116201.7	4	4	2	2	0.1134	0.339	3	0.0635085	-0.61645	4	0.74	-0.138725	0.74272	4.8701	plexin domain-containing protein 2 precursor [Homo sapiens]	59
920	378.1	NP_056183.2	1	3	1	2	0.1291	-0.601	3	0.710141	0.55355	3	0.479201	-0.023725	0.856699	34.4105	pannexin-1 [Homo sapiens]	48
921	379.1	NP_061895.3	3	3	3	4	0.0991	-0.941	4	0.835	-0.77645	4	0.755	-0.858725	1.12572	0.135497	protein disulfide-isomerase TMX3 precursor [Homo sapiens]	51
922	380.1	NP_004068.2	3	3	0	0	0.1974	-0.661	4	0.28	-0.26645	4	0.835	-0.463725	0.880696	0.601626	citrate synthase, mitochondrial precursor [Homo sapiens]	51
923	381.1	NP_001922.2	4	3	3	2	0.1159	-0.651	4	0.415	1.43355	4	0.765	0.391275	0.870316	3.76717	dihydrolipoyllysine-residue acetyltransferase component of pyruvate dehydrogenase complex, mitochondrial precursor [Homo sapiens]	68
924	382.1	NP_775924.1	2	3	3	2	0.093	0.689	4	0.18	0.75355	4	0.33	0.721275	0.375899	0.063282	sodium/hydrogen exchanger 9 [Homo sapiens]	72
925	383.1	NP_056146.1	1	2	3	1	0.0818	-0.431	4	0.485	-0.66645	4	0.12	-0.548725	0.499625	0.303409	nicastrin precursor [Homo sapiens]	78
926	384.1	NP_056195.3	3	3	4	3	0.1045	-0.411	4	0.74	-0.50645	4	0.875	-0.458725	1.14596	0.147132	sorting and assembly machinery component 50 homolog [Homo sapiens]	51
927	385.1	NP_005909.2	4	4	3	2	0.2012	-1.661	4	0.425	-1.66645	3	0.057735	-1.66373	0.428904	0.00231633	malate dehydrogenase, mitochondrial precursor [Homo sapiens]	35
928	386.1	NP_116190.2	3	2	3	4	0.0958	0.499	4	0.095	0.75355	4	0.305	0.626275	0.319453	0.287404	junctional adhesion molecule C precursor [Homo sapiens]	39
929	387.1	NP_002795.2	3	4	3	3	0.139	-0.211	4	0.39	-0.14645	4	0.325	-0.178725	0.507666	0.255385	26S protease regulatory subunit 6A [Homo sapiens]	49
930	388.1	NP_001907.2	3	3	3	3	0.1815	-0.361	4	0.215	0.47355	4	0.635	0.056275	0.67041	10.4863	cytochrome c1, heme protein, mitochondrial [Homo sapiens]	35
931	389.1	NP_004595.2	3	3	4	5	0.229	0.619	5	0.348827	0.30355	5	0.491935	0.461275	0.603059	0.483566	syntaxin-4 [Homo sapiens]	34
932	390.1	NP_000134.2	4	3	0	0	0.1824	-1.211	4	0.37	-1.03645	4	0.65	-1.12373	0.74793	0.109836	fumarate hydratase, mitochondrial precursor [Homo sapiens]	54
933	391.1	NP_149351.1	6	6	6	6	0.197	0.479	6	0.187794	0.49355	6	0.289856	0.486275	0.345374	0.0211576	surfeit locus protein 4 [Homo sapiens]	30
934	392.1	NP_002797.3	4	4	4	1	0.1737	-0.621	4	0.485	-2.11645	4	0.1	-1.36873	0.495202	0.772575	26S protease regulatory subunit S10B [Homo sapiens]	45
935	393.1	NP_004332.2	4	0	1	1	0.0346	0.529	4	0.97	-0.62645	4	1.02	-0.048725	1.40759	16.7681	CAD protein [Homo sapiens]	242
936	394.1	NP_003135.2	4	4	3	3	0.1923	-1.211	4	0.85	-0.34645	4	0.585	-0.778725	1.03186	0.785039	translocon-associated protein subunit alpha precursor [Homo sapiens]	32
937	395.1	NP_005994.2	2	1	3	3	0.1898	0.259	4	0.9	-1.05645	4	0.725	-0.398725	1.15569	2.33284	cytochrome b-c1 complex subunit Rieske, mitochondrial [Homo sapiens]	29
938	396.1	NP_055567.2	3	3	3	3	0.208	-1.221	4	0.815	-0.97645	3	0.21362	-1.09873	0.842531	0.157385	signal peptidase complex subunit 2 [Homo sapiens]	24
939	397.1	NP_620411.2	4	4	4	3	0.1821	0.459	4	0.58	-0.16645	4	0.28	0.146275	0.64405	3.02348	endothelial cell-selective adhesion molecule precursor [Homo sapiens]	41
940	398.1	NP_009200.2	2	4	2	2	0.0777	-0.361	4	0.185	-1.90645	4	1.605	-1.13373	1.61563	0.963901	syntaxin-binding protein 3 [Homo sapiens]	67
941	399.1	NP_079216.4	4	3	0	0	0.0406	-1.471	4	0.445	-0.67645	4	0.51	-1.07373	0.676849	0.523255	dedicator of cytokinesis protein 5 [Homo sapiens]	215
942	400.1	NP_002038.2	3	3	1	1	0.0974	-0.471	4	0.23	-0.76645	4	0.845	-0.618725	0.875743	0.337654	glycyl-tRNA synthetase [Homo sapiens]	83
943	401.1	NP_005660.4	3	3	2	3	0.2275	-1.211	4	0.72	-0.26645	4	0.95	-0.738725	1.19202	0.904122	receptor expression-enhancing protein 5 [Homo sapiens]	21
944	402.1	NP_003818.2	3	4	2	3	0.1966	-0.701	4	0.895	-0.57645	3	0.0404145	-0.638725	0.895912	0.137884	alpha-soluble NSF attachment protein [Homo sapiens]	33
945	402.1	NP_071363.1	1	1	0	0	0.0369	-0.491	1	0	-0.63645	1	0	-0.563725	0	0.182445	beta-soluble NSF attachment protein [Homo sapiens]	33
946	403.1	NP_000282.1	4	4	4	4	0.1511	0.019	4	0.23	0.32355	4	0.495	0.171275	0.545825	1.25733	phosphoglycerate kinase 1 [Homo sapiens]	44
947	403.1	NP_620061.2	1	1	1	1	0.036	-0.541	1	0	-1.09645	1	0	-0.818725	0	0.479725	phosphoglycerate kinase 2 [Homo sapiens]	44
948	404.1	NP_006355.2	4	3	1	1	0.0837	-1.161	4	0.68	-1.52645	4	0.465	-1.34373	0.823787	0.19231	protein transport protein Sec23A [Homo sapiens]	86
949	404.1	NP_116780.1	1	1	0	0	0.0183	-1.631	1	0	-2.68645	1	0	-2.15873	0	0.345721	protein transport protein Sec23B isoform 1 [Homo sapiens]	86
950	404.1	NP_116781.1	1	1	0	0	0.0183	-1.631	1	0	-2.68645	1	0	-2.15873	0	0.345721	protein transport protein Sec23B isoform 1 [Homo sapiens]	86
951	404.1	NP_006354.2	1	1	0	0	0.0183	-1.631	1	0	-2.68645	1	0	-2.15873	0	0.345721	protein transport protein Sec23B isoform 1 [Homo sapiens]	86
952	404.1	NP_001166216.1	1	1	0	0	0.0183	-1.631	1	0	-2.68645	1	0	-2.15873	0	0.345721	protein transport protein Sec23B isoform 1 [Homo sapiens]	86
953	404.1	NP_001166217.1	1	1	0	0	0.0187	-1.631	1	0	-2.68645	1	0	-2.15873	0	0.345721	protein transport protein Sec23B isoform 2 [Homo sapiens]	84
954	405.1	NP_004978.2	2	2	3	4	0.0954	-0.331	4	0.12	0.30355	4	0.505	-0.013725	0.519062	32.6918	LIM and senescent cell antigen-like-containing domain protein 1 [Homo sapiens]	37
955	405.1	NP_060450.2	1	1	1	1	0.0329	-0.431	1	0	-0.37645	1	0	-0.403725	0	0.095542	LIM and senescent cell antigen-like-containing domain protein 2 isoform 2 [Homo sapiens]	41
956	405.1	NP_001129509.2	1	1	1	1	0.0331	-0.431	1	0	-0.37645	1	0	-0.403725	0	0.095542	LIM and senescent cell antigen-like-containing domain protein 2 isoform 1 [Homo sapiens]	41
957	405.1	NP_001154876.1	1	1	1	1	0.0357	-0.431	1	0	-0.37645	1	0	-0.403725	0	0.095542	LIM and senescent cell antigen-like-containing domain protein 2 isoform 5 [Homo sapiens]	38
958	405.1	NP_001154875.1	1	1	1	1	0.0352	-0.431	1	0	-0.37645	1	0	-0.403725	0	0.095542	LIM and senescent cell antigen-like-containing domain protein 2 isoform 3 [Homo sapiens]	38
959	406.1	NP_006261.1	2	4	2	4	0.2706	0.299	5	0.545601	0.32355	5	0.254912	0.311275	0.602213	0.0557689	ras-related protein R-Ras precursor [Homo sapiens]	23
960	406.1	NP_036382.2	1	2	1	2	0.1324	-0.451	3	0.288675	0.42355	3	0.450333	-0.013725	0.534914	45.0565	ras-related protein R-Ras2 isoform a [Homo sapiens]	23
961	406.1	NP_001170785.1	1	1	1	2	0.0947	-0.731	2	0.0424264	0.03355	2	0.381838	-0.348725	0.384187	1.55027	ras-related protein R-Ras2 isoform c [Homo sapiens]	19
962	407.1	NP_001393.1	4	4	1	0	0.1277	-1.661	4	0.69	-2.24645	4	0.885	-1.95373	1.1222	0.21189	elongation factor 1-alpha 1 [Homo sapiens]	50
963	407.1	NP_001949.1	2	2	1	0	0.0497	-0.711	2	0.982878	-0.84645	2	0.26163	-0.778725	1.0171	0.122993	elongation factor 1-alpha 2 [Homo sapiens]	50
964	407.1	XP_002345477.1	1	1	0	0	0.027	-1.691	1	0	-1.10645	1	0	-1.39873	0	0.295511	PREDICTED: similar to eukaryotic translation elongation factor 1 alpha 2 [Homo sapiens]	48
965	408.1	NP_001655.1	2	2	3	4	0.3005	0.059	4	0.615	-0.13645	4	0.805	-0.038725	1.01304	3.56886	transforming protein RhoA precursor [Homo sapiens]	21
966	408.1	NP_786886.1	1	1	1	2	0.114	-0.691	2	0.381838	-1.13645	2	0.933381	-0.913725	1.00846	0.344722	ras homolog gene family, member C precursor [Homo sapiens]	21
967	408.1	NP_001036144.1	1	1	1	2	0.114	-0.691	2	0.381838	-1.13645	2	0.933381	-0.913725	1.00846	0.344722	ras homolog gene family, member C precursor [Homo sapiens]	21
968	408.1	NP_001036143.1	1	1	1	2	0.114	-0.691	2	0.381838	-1.13645	2	0.933381	-0.913725	1.00846	0.344722	ras homolog gene family, member C precursor [Homo sapiens]	21
969	409.1	NP_001020029.1	2	2	0	1	0.0305	-1.181	4	0.855	-1.39645	4	0.55	-1.28873	1.01662	0.118215	spectrin beta chain, erythrocyte isoform a [Homo sapiens]	267
970	409.1	NP_000338.3	2	1	0	0	0.0243	-0.961	3	1.16625	-1.52645	3	0.756329	-1.24373	1.39002	0.321481	spectrin beta chain, erythrocyte isoform b [Homo sapiens]	246
971	410.1	NP_001753.1	3	3	1	1	0.1243	-0.001	4	0.405	-0.12645	4	0.705	-0.063725	0.81305	1.39202	T-complex protein 1 subunit zeta isoform a [Homo sapiens]	57
972	410.1	NP_001009186.1	2	2	0	0	0.0926	0.239	3	0.467654	0.30355	3	0.785196	0.271275	0.913911	0.168256	T-complex protein 1 subunit zeta isoform b [Homo sapiens]	53
973	411.1	NP_940991.1	4	4	3	3	0.2268	-0.141	3	0.057735	-1.40645	4	1.365	-0.773725	1.36622	1.15649	basigin isoform 2 precursor [Homo sapiens]	29
974	411.1	NP_001719.2	3	3	2	2	0.1195	-0.091	2	0.0282843	-1.96645	3	1.76092	-1.02873	1.76115	1.28911	basigin isoform 1 precursor [Homo sapiens]	42
975	411.1	NP_940993.1	2	2	2	2	0.1561	-0.091	2	0.0282843	-1.54645	2	2.96278	-0.818725	2.96291	1.25703	basigin isoform 4 [Homo sapiens]	22
976	412.1	NP_001136120.1	2	4	1	0	0.3889	-0.581	4	0.31	-1.14645	4	0.755	-0.863725	0.816165	0.462918	GTP-binding protein SAR1a [Homo sapiens]	22
977	412.1	NP_064535.1	2	4	1	0	0.3889	-0.581	4	0.31	-1.14645	4	0.755	-0.863725	0.816165	0.462918	GTP-binding protein SAR1a [Homo sapiens]	22
978	413.1	NP_001782.1	2	2	4	4	0.3246	0.049	4	0.69	1.09355	4	0.225	0.571275	0.725758	1.29291	cell division control protein 42 homolog isoform 1 [Homo sapiens]	21
979	413.1	NP_001034891.1	2	2	4	4	0.3246	0.049	4	0.69	1.09355	4	0.225	0.571275	0.725758	1.29291	cell division control protein 42 homolog isoform 1 [Homo sapiens]	21
980	413.1	NP_426359.1	1	1	3	3	0.2356	-0.211	3	0.900666	0.92355	3	0.21362	0.356275	0.925653	2.25177	cell division control protein 42 homolog isoform 2 [Homo sapiens]	21
981	414.1	NP_006494.1	3	3	0	0	0.1507	-0.281	4	0.92	-0.32645	4	1.47	-0.303725	1.73416	0.105813	26S protease regulatory subunit 6B isoform 1 [Homo sapiens]	47
982	414.1	XP_947602.1	3	3	0	0	0.1522	-0.281	4	0.92	-0.32645	4	1.47	-0.303725	1.73416	0.105813	PREDICTED: similar to proteasome 26S ATPase subunit 4 [Homo sapiens]	46
983	414.1	NP_694546.1	3	3	0	0	0.1628	-0.281	4	0.92	-0.32645	4	1.47	-0.303725	1.73416	0.105813	26S protease regulatory subunit 6B isoform 2 [Homo sapiens]	43
984	415.1	NP_057010.1	3	2	2	3	0.1214	-0.681	4	0.985	0.08355	3	0.184752	-0.298725	1.00218	1.80975	testis-expressed sequence 264 protein precursor [Homo sapiens]	34
985	415.1	NP_001123356.1	3	2	2	3	0.1214	-0.681	4	0.985	0.08355	3	0.184752	-0.298725	1.00218	1.80975	testis-expressed sequence 264 protein precursor [Homo sapiens]	34
986	416.1	NP_001029031.1	4	4	2	3	0.1185	-1.021	4	0.535	-2.07645	3	0.167432	-1.54873	0.560587	0.48189	very long-chain specific acyl-CoA dehydrogenase, mitochondrial isoform 2 precursor [Homo sapiens]	68
987	416.1	NP_000009.1	4	4	2	3	0.1145	-1.021	4	0.535	-2.07645	3	0.167432	-1.54873	0.560587	0.48189	very long-chain specific acyl-CoA dehydrogenase, mitochondrial isoform 1 precursor [Homo sapiens]	70
988	417.1	NP_037470.1	1	3	1	0	0.1111	-1.041	4	1.27	-0.72645	4	0.65	-0.883725	1.42667	0.251685	dolichyl-phosphate beta-glucosyltransferase isoform 1 [Homo sapiens]	36
989	417.1	NP_001135836.1	1	3	1	0	0.1224	-1.041	4	1.27	-0.72645	4	0.65	-0.883725	1.42667	0.251685	dolichyl-phosphate beta-glucosyltransferase isoform 2 [Homo sapiens]	33
990	418.1	NP_001018149.1	3	3	3	2	0.3816	0.529	4	0.11	0.32355	4	0.25	0.426275	0.27313	0.340801	nucleoside diphosphate kinase B [Homo sapiens]	17
991	418.1	NP_001018146.1	3	3	3	2	0.3258	0.529	4	0.11	0.32355	4	0.25	0.426275	0.27313	0.340801	nucleoside diphosphate kinase B [Homo sapiens]	30
992	418.1	NP_002503.1	3	3	3	2	0.3816	0.529	4	0.11	0.32355	4	0.25	0.426275	0.27313	0.340801	nucleoside diphosphate kinase B [Homo sapiens]	17
993	418.1	NP_001018148.1	3	3	3	2	0.3816	0.529	4	0.11	0.32355	4	0.25	0.426275	0.27313	0.340801	nucleoside diphosphate kinase B [Homo sapiens]	17
994	418.1	NP_001018147.1	3	3	3	2	0.3816	0.529	4	0.11	0.32355	4	0.25	0.426275	0.27313	0.340801	nucleoside diphosphate kinase B [Homo sapiens]	17
995	418.1	NP_000260.1	2	2	2	2	0.1908	0.529	2	0.26163	0.52355	2	0.0494975	0.526275	0.266271	0.00732266	nucleoside diphosphate kinase A isoform b [Homo sapiens]	17
996	418.1	NP_937818.1	2	2	2	2	0.1638	0.529	2	0.26163	0.52355	2	0.0494975	0.526275	0.266271	0.00732266	nucleoside diphosphate kinase A isoform a [Homo sapiens]	19
997	419.1	NP_001008709.1	3	3	2	2	0.1085	-0.681	4	1.135	-0.18645	4	0.43	-0.433725	1.21372	0.80627	serine/threonine-protein phosphatase PP1-alpha catalytic subunit isoform 3 [Homo sapiens]	38
998	419.1	NP_002699.1	3	3	2	2	0.1121	-0.681	4	1.135	-0.18645	4	0.43	-0.433725	1.21372	0.80627	serine/threonine-protein phosphatase PP1-alpha catalytic subunit isoform 1 [Homo sapiens]	37
999	419.1	NP_996759.1	2	2	2	2	0.0856	-0.751	3	1.59926	0.02355	3	0.531162	-0.363725	1.68516	1.50578	serine/threonine-protein phosphatase PP1-beta catalytic subunit isoform 1 [Homo sapiens]	37
1000	419.1	NP_002700.1	2	2	2	2	0.0856	-0.751	3	1.59926	0.02355	3	0.531162	-0.363725	1.68516	1.50578	serine/threonine-protein phosphatase PP1-beta catalytic subunit isoform 1 [Homo sapiens]	37
1001	419.1	NP_996756.1	2	2	1	1	0.0699	0.279	3	0.854478	-0.38645	3	0.542709	-0.053725	1.01226	8.75838	serine/threonine-protein phosphatase PP1-alpha catalytic subunit isoform 2 [Homo sapiens]	32
1002	419.1	NP_002701.1	2	2	2	2	0.0867	-0.751	3	1.59926	0.02355	3	0.531162	-0.363725	1.68516	1.50578	serine/threonine-protein phosphatase PP1-gamma catalytic subunit [Homo sapiens]	36
1003	420.1	NP_001008491.1	4	4	4	4	0.2078	0.159	4	0.455	-0.97645	4	0.79	-0.408725	0.911661	1.96436	septin-2 [Homo sapiens]	41
1004	420.1	NP_004395.1	4	4	4	4	0.2078	0.159	4	0.455	-0.97645	4	0.79	-0.408725	0.911661	1.96436	septin-2 [Homo sapiens]	41
1005	420.1	NP_001008492.1	4	4	4	4	0.2078	0.159	4	0.455	-0.97645	4	0.79	-0.408725	0.911661	1.96436	septin-2 [Homo sapiens]	41
1006	420.1	NP_006146.1	4	4	4	4	0.2078	0.159	4	0.455	-0.97645	4	0.79	-0.408725	0.911661	1.96436	septin-2 [Homo sapiens]	41
1007	421.1	NP_001157462.1	3	2	3	3	0.2849	-0.151	4	0.63	0.73355	4	0.7	0.291275	0.941754	2.14736	ras-related protein Rab-37 isoform 5 [Homo sapiens]	20
1008	421.1	NP_001157461.1	3	2	3	3	0.2325	-0.151	4	0.63	0.73355	4	0.7	0.291275	0.941754	2.14736	ras-related protein Rab-37 isoform 4 [Homo sapiens]	25
1009	421.1	NP_001006639.1	3	2	3	3	0.2377	-0.151	4	0.63	0.73355	4	0.7	0.291275	0.941754	2.14736	ras-related protein Rab-37 isoform 2 [Homo sapiens]	24
1010	421.1	NP_783865.1	3	2	3	3	0.2454	-0.151	4	0.63	0.73355	4	0.7	0.291275	0.941754	2.14736	ras-related protein Rab-37 isoform 3 [Homo sapiens]	24
1011	422.1	NP_001122389.1	2	3	4	3	0.1828	0.819	4	1.01	0.79355	4	0.7	0.806275	1.22886	0.0223198	mitochondrial import receptor subunit TOM40 homolog [Homo sapiens]	37
1012	422.1	NP_006105.1	2	3	4	3	0.1828	0.819	4	1.01	0.79355	4	0.7	0.806275	1.22886	0.0223198	mitochondrial import receptor subunit TOM40 homolog [Homo sapiens]	37
1013	422.1	NP_001122388.1	2	3	4	3	0.1828	0.819	4	1.01	0.79355	4	0.7	0.806275	1.22886	0.0223198	mitochondrial import receptor subunit TOM40 homolog [Homo sapiens]	37
1014	423.1	NP_001121177.1	4	2	1	1	0.1531	-0.851	4	1.01	-1.53645	4	0.37	-1.19373	1.07564	0.406028	alpha-1-antitrypsin precursor [Homo sapiens]	46
1015	423.1	NP_001121179.1	4	2	1	1	0.1531	-0.851	4	1.01	-1.53645	4	0.37	-1.19373	1.07564	0.406028	alpha-1-antitrypsin precursor [Homo sapiens]	46
1016	423.1	NP_001121176.1	4	2	1	1	0.1531	-0.851	4	1.01	-1.53645	4	0.37	-1.19373	1.07564	0.406028	alpha-1-antitrypsin precursor [Homo sapiens]	46
1017	423.1	NP_001121174.1	4	2	1	1	0.1531	-0.851	4	1.01	-1.53645	4	0.37	-1.19373	1.07564	0.406028	alpha-1-antitrypsin precursor [Homo sapiens]	46
1018	423.1	NP_001121178.1	4	2	1	1	0.1531	-0.851	4	1.01	-1.53645	4	0.37	-1.19373	1.07564	0.406028	alpha-1-antitrypsin precursor [Homo sapiens]	46
1019	423.1	NP_001002235.1	4	2	1	1	0.1531	-0.851	4	1.01	-1.53645	4	0.37	-1.19373	1.07564	0.406028	alpha-1-antitrypsin precursor [Homo sapiens]	46
1020	423.1	NP_001121175.1	4	2	1	1	0.1531	-0.851	4	1.01	-1.53645	4	0.37	-1.19373	1.07564	0.406028	alpha-1-antitrypsin precursor [Homo sapiens]	46
1021	423.1	NP_001121173.1	4	2	1	1	0.1531	-0.851	4	1.01	-1.53645	4	0.37	-1.19373	1.07564	0.406028	alpha-1-antitrypsin precursor [Homo sapiens]	46
1022	423.1	NP_001002236.1	4	2	1	1	0.1531	-0.851	4	1.01	-1.53645	4	0.37	-1.19373	1.07564	0.406028	alpha-1-antitrypsin precursor [Homo sapiens]	46
1023	423.1	NP_001121172.1	4	2	1	1	0.1531	-0.851	4	1.01	-1.53645	4	0.37	-1.19373	1.07564	0.406028	alpha-1-antitrypsin precursor [Homo sapiens]	46
1024	423.1	NP_000286.3	4	2	1	1	0.1531	-0.851	4	1.01	-1.53645	4	0.37	-1.19373	1.07564	0.406028	alpha-1-antitrypsin precursor [Homo sapiens]	46
1025	424.1	NP_005165.1	3	3	3	4	0.1448	-0.921	4	0.415	0.75355	3	0.0866025	-0.083725	0.42394	14.1426	ATP synthase subunit gamma, mitochondrial isoform H (heart) precursor [Homo sapiens]	32
1026	424.1	NP_001001973.1	3	3	3	4	0.1443	-0.921	4	0.415	0.75355	3	0.0866025	-0.083725	0.42394	14.1426	ATP synthase subunit gamma, mitochondrial isoform L (liver) precursor [Homo sapiens]	32
1027	425.1	NP_005610.1	4	3	2	3	0.0899	0.029	3	0.0519615	-0.47645	4	0.435	-0.223725	0.438092	1.59753	reticulon-2 isoform A [Homo sapiens]	59
1028	425.1	NP_996784.1	4	3	2	3	0.239	0.029	3	0.0519615	-0.47645	4	0.435	-0.223725	0.438092	1.59753	reticulon-2 isoform C [Homo sapiens]	22
1029	425.1	NP_996783.1	4	3	2	3	0.1038	0.029	3	0.0519615	-0.47645	4	0.435	-0.223725	0.438092	1.59753	reticulon-2 isoform B [Homo sapiens]	51
1030	426.1	NP_001158888.1	3	2	1	2	0.2241	-0.051	4	0.35	0.06355	4	0.365	0.006275	0.505693	12.9082	L-lactate dehydrogenase A chain isoform 5 [Homo sapiens]	26
1031	426.1	NP_001158886.1	3	2	1	2	0.1496	-0.051	4	0.35	0.06355	4	0.365	0.006275	0.505693	12.9082	L-lactate dehydrogenase A chain isoform 3 [Homo sapiens]	39
1032	426.1	NP_005557.1	3	2	1	2	0.1627	-0.051	4	0.35	0.06355	4	0.365	0.006275	0.505693	12.9082	L-lactate dehydrogenase A chain isoform 1 [Homo sapiens]	36
1033	426.1	NP_001158887.1	3	2	1	2	0.1971	-0.051	4	0.35	0.06355	4	0.365	0.006275	0.505693	12.9082	L-lactate dehydrogenase A chain isoform 4 [Homo sapiens]	30
1034	426.1	NP_001128711.1	2	2	1	2	0.1642	0.189	3	0.363731	0.37355	3	0.271355	0.281275	0.453799	0.463947	L-lactate dehydrogenase A chain isoform 2 [Homo sapiens]	30
1035	427.1	NP_644805.1	5	0	0	0	0.1	-0.751	5	1.33717	-0.29645	5	1.91407	-0.523725	2.33489	0.61371	signal transducer and activator of transcription 3 isoform 1 [Homo sapiens]	88
1036	427.1	NP_003141.2	5	0	0	0	0.1001	-0.751	5	1.33717	-0.29645	5	1.91407	-0.523725	2.33489	0.61371	signal transducer and activator of transcription 3 isoform 2 [Homo sapiens]	87
1037	427.1	NP_998827.1	5	0	0	0	0.1066	-0.751	5	1.33717	-0.29645	5	1.91407	-0.523725	2.33489	0.61371	signal transducer and activator of transcription 3 isoform 3 [Homo sapiens]	83
1038	428.1	NP_001148.1	4	4	3	3	0.101	0.339	4	0.21	-1.12645	4	1.17	-0.393725	1.1887	2.63186	annexin A11 [Homo sapiens]	54
1039	428.1	NP_665876.1	4	4	3	3	0.101	0.339	4	0.21	-1.12645	4	1.17	-0.393725	1.1887	2.63186	annexin A11 [Homo sapiens]	54
1040	428.1	NP_665875.1	3	3	2	2	0.0772	0.529	3	0.138564	-1.27645	3	1.63967	-0.373725	1.64552	3.416	annexin A11 [Homo sapiens]	54
1041	429.1	NP_859048.1	2	3	2	3	0.2412	0.509	4	0.365	0.32355	4	0.42	0.416275	0.55644	0.315015	peroxiredoxin-1 [Homo sapiens]	22
1042	429.1	NP_002565.1	2	3	2	3	0.2412	0.509	4	0.365	0.32355	4	0.42	0.416275	0.55644	0.315015	peroxiredoxin-1 [Homo sapiens]	22
1043	429.1	NP_859047.1	2	3	2	3	0.2412	0.509	4	0.365	0.32355	4	0.42	0.416275	0.55644	0.315015	peroxiredoxin-1 [Homo sapiens]	22
1044	429.2	NP_005800.3	1	1	1	2	0.1414	0.899	2	0.141421	1.13355	2	0.388909	1.01627	0.413824	0.163196	peroxiredoxin-2 isoform a [Homo sapiens]	21
1045	430.1	NP_001107227.1	3	4	2	2	0.0996	-0.751	4	0.685	-0.71645	4	0.475	-0.733725	0.833577	0.0332966	thymidine phosphorylase precursor [Homo sapiens]	49
1046	430.1	NP_001944.1	3	4	2	2	0.0996	-0.751	4	0.685	-0.71645	4	0.475	-0.733725	0.833577	0.0332966	thymidine phosphorylase precursor [Homo sapiens]	49
1047	430.1	NP_001107228.1	3	4	2	2	0.0996	-0.751	4	0.685	-0.71645	4	0.475	-0.733725	0.833577	0.0332966	thymidine phosphorylase precursor [Homo sapiens]	49
1048	431.1	NP_004448.2	1	3	2	3	0.0875	0.919	3	0.011547	0.10355	4	0.59	0.511275	0.590113	1.12779	long-chain-fatty-acid--CoA ligase 3 [Homo sapiens]	80
1049	431.1	NP_976251.1	1	3	2	3	0.0875	0.919	3	0.011547	0.10355	4	0.59	0.511275	0.590113	1.12779	long-chain-fatty-acid--CoA ligase 3 [Homo sapiens]	80
1050	431.1	NP_075266.1	0	1	1	1	0.0253	0.899	1	0	-0.16645	1	0	0.366275	0	2.05689	long-chain-fatty-acid--CoA ligase 4 isoform 2 [Homo sapiens]	79
1051	431.1	NP_004449.1	0	1	1	1	0.0269	0.899	1	0	-0.16645	1	0	0.366275	0	2.05689	long-chain-fatty-acid--CoA ligase 4 isoform 1 [Homo sapiens]	74
1052	432.1	NP_861974.1	4	3	3	3	0.1518	1.389	4	0.945	0.30355	3	0.178979	0.846275	0.9618	0.90695	transmembrane emp24 domain-containing protein 7 precursor [Homo sapiens]	25
1053	432.1	NP_001157940.1	4	3	3	3	0.0842	1.389	4	0.945	0.30355	3	0.178979	0.846275	0.9618	0.90695	TRAM adaptor with GOLD domain isoform 1 [Homo sapiens]	46
1054	432.1	NP_001157941.1	4	3	3	3	0.1809	1.389	4	0.945	0.30355	3	0.178979	0.846275	0.9618	0.90695	TRAM adaptor with GOLD domain isoform 2 [Homo sapiens]	21
1055	433.1	NP_859530.1	5	4	4	4	0.1342	0.239	4	0.14	-0.67645	5	0.903371	-0.218725	0.914155	2.95952	LAG1 longevity assurance homolog 2 [Homo sapiens]	44
1056	433.1	NP_071358.1	5	4	4	4	0.1342	0.239	4	0.14	-0.67645	5	0.903371	-0.218725	0.914155	2.95952	LAG1 longevity assurance homolog 2 [Homo sapiens]	44
1057	434.1	NP_001128472.1	4	3	1	1	0.0758	-0.361	4	0.445	0.22355	4	1.17	-0.068725	1.25177	6.01439	fermitin family homolog 2 isoform 3 [Homo sapiens]	72
1058	434.1	NP_001128471.1	4	3	1	1	0.0699	-0.361	4	0.445	0.22355	4	1.17	-0.068725	1.25177	6.01439	fermitin family homolog 2 isoform 2 [Homo sapiens]	78
1059	434.1	NP_006823.1	4	3	1	1	0.0706	-0.361	4	0.445	0.22355	4	1.17	-0.068725	1.25177	6.01439	fermitin family homolog 2 isoform 1 [Homo sapiens]	77
1060	435.1	NP_003181.3	3	3	1	3	0.1964	0.659	3	0.167432	-0.10645	4	0.53	0.276275	0.555818	1.95912	tapasin isoform 1 precursor [Homo sapiens]	47
1061	435.1	NP_757345.2	3	3	1	3	0.1746	0.659	3	0.167432	-0.10645	4	0.53	0.276275	0.555818	1.95912	tapasin isoform 2 precursor [Homo sapiens]	53
1062	435.1	NP_757346.2	1	1	0	1	0.1413	-0.961	2	1.68291	-0.76645	2	0.883883	-0.863725	1.90091	0.159272	tapasin isoform 3 precursor [Homo sapiens]	38
1063	436.1	NP_002102.4	3	2	0	0	0.0251	-1.731	3	0.79097	-2.12645	3	1.07965	-1.92873	1.33838	0.144979	huntingtin [Homo sapiens]	347
1064	437.1	NP_060377.1	1	2	3	3	0.2671	0.029	2	0	0.18355	3	0.323316	0.106275	0.323316	1.02831	RhoA activator C11orf59 [Homo sapiens]	17
1065	438.1	NP_057390.1	3	2	0	1	0.1369	-0.201	2	1.24451	-0.16645	2	0.0565685	-0.183725	1.24579	0.132973	dnaJ homolog subfamily B member 11 precursor [Homo sapiens]	40
1066	439.1	NP_057156.1	2	2	3	3	0.1087	0.749	3	0.958401	0.44355	3	0.56003	0.596275	1.11003	0.362225	vesicle transport protein GOT1B [Homo sapiens]	15
1067	440.1	NP_055109.1	3	3	1	1	0.0989	-1.031	3	0.311769	-0.40645	3	1.02191	-0.718725	1.06841	0.614454	translocating chain-associated membrane protein 1 [Homo sapiens]	43
1068	441.1	NP_037520.1	2	3	1	0	0.1415	-0.501	3	0.594671	1.91355	3	1.25862	0.706275	1.39204	2.41739	prolactin regulatory element-binding protein [Homo sapiens]	45
1069	442.1	NP_036450.1	2	1	2	2	0.0798	0.129	3	0.866025	-0.22645	3	0.704367	-0.048725	1.1163	5.15836	LETM1 and EF-hand domain-containing protein 1, mitochondrial precursor [Homo sapiens]	83
1070	443.1	NP_005019.2	1	3	1	1	0.0985	0.659	3	0.127017	0.38355	3	0.473427	0.521275	0.49017	0.373646	phosphatidylinositol-5-phosphate 4-kinase type-2 alpha [Homo sapiens]	46
1071	444.1	NP_005688.2	3	2	3	3	0.2006	0.409	3	0.640859	0.04355	3	0.554256	0.226275	0.84729	1.14203	secretory carrier-associated membrane protein 2 [Homo sapiens]	36
1072	445.1	NP_056106.1	3	2	1	0	0.0614	-0.761	3	0.11547	-0.31645	3	0.698594	-0.538725	0.708073	0.583497	dnaJ homolog subfamily C member 16 precursor [Homo sapiens]	90
1073	446.1	NP_006310.1	3	3	4	4	0.1737	0.879	4	0.41	0.46355	4	0.69	0.671275	0.802621	0.437626	CDP-diacylglycerol--inositol 3-phosphatidyltransferase [Homo sapiens]	23
1074	447.1	NP_006422.1	2	2	0	1	0.1065	1.039	3	0.190526	0.16355	3	0.762102	0.601275	0.785557	1.02954	T-complex protein 1 subunit beta [Homo sapiens]	57
1075	448.1	NP_079526.1	1	2	3	1	0.086	0.879	3	0.398372	0.29355	3	0.311769	0.586275	0.505866	0.706112	protein tweety homolog 3 [Homo sapiens]	57
1076	449.1	NP_000628.2	2	3	1	1	0.1188	-0.811	3	0.236714	-0.91645	3	0.450333	-0.863725	0.508757	0.0863289	glutathione reductase, mitochondrial precursor [Homo sapiens]	56
1077	450.1	NP_057377.2	3	3	2	3	0.085	-0.581	3	0.317543	-0.90645	3	0.248261	-0.743725	0.403072	0.309426	bridging integrator 2 [Homo sapiens]	61
1078	451.1	NP_055182.3	2	1	1	2	0.2532	-0.911	3	1.33945	-1.22645	3	1.47224	-1.06873	1.99039	0.208713	growth and transformation-dependent protein [Homo sapiens]	17
1079	452.1	NP_005364.1	2	2	2	3	0.0756	1.059	3	1.66854	1.10355	3	1.47802	1.08127	2.22903	0.0291338	thrombopoietin receptor precursor [Homo sapiens]	71
1080	453.1	NP_005262.1	2	3	1	1	0.0824	0.349	3	0.669726	-1.93645	3	1.10274	-0.793725	1.29018	2.03604	glutamate dehydrogenase 1, mitochondrial precursor [Homo sapiens]	61
1081	454.1	NP_004921.1	3	3	3	2	0.1397	-0.751	3	0.611991	-0.79645	3	0.155885	-0.773725	0.631533	0.0415367	F-actin-capping protein subunit beta [Homo sapiens]	30
1082	455.1	NP_005130.1	2	1	2	2	0.1734	1.019	3	1.44338	1.41355	3	1.45492	1.21627	2.04942	0.22938	annexin A3 [Homo sapiens]	36
1083	456.1	NP_004539.1	3	0	1	1	0.1686	0.419	3	0.889119	-0.83645	3	0.288675	-0.208725	0.934808	4.25314	NADH dehydrogenase [ubiquinone] 1 beta subcomplex subunit 10 [Homo sapiens]	20
1084	457.1	NP_004097.1	0	0	3	0	0.3372	0.659	3	0.744782	0.13355	3	0.744782	0.396275	1.05328	0.937605	high affinity immunoglobulin epsilon receptor subunit gamma precursor [Homo sapiens]	9
1085	458.1	NP_001054.1	2	1	1	1	0.1017	-0.971	3	1.62813	-2.68645	2	0.00707107	-1.82873	1.62814	0.663307	serotransferrin precursor [Homo sapiens]	77
1086	459.1	NP_003361.1	3	3	2	2	0.1053	-0.861	3	0.363731	-1.66645	3	0.623538	-1.26373	0.721873	0.450683	vasodilator-stimulated phosphoprotein [Homo sapiens]	39
1087	460.1	NP_002794.1	2	1	0	0	0.1016	0.079	3	1.12583	0.78355	3	1.51266	0.431275	1.88564	1.15516	26S protease regulatory subunit 7 [Homo sapiens]	48
1088	461.1	NP_002792.1	3	3	2	2	0.1355	-0.751	3	0.23094	-0.56645	3	0.202073	-0.658725	0.306866	0.198105	proteasome subunit beta type-10 proprotein [Homo sapiens]	28
1089	462.1	NP_000174.1	1	3	0	0	0.0696	-0.761	3	0.438786	-1.10645	3	1.03346	-0.933725	1.12275	0.261608	trifunctional enzyme subunit beta, mitochondrial precursor [Homo sapiens]	51
1090	463.1	NP_002009.1	2	2	0	0	0.041	-0.251	3	0.519615	-0.14645	3	0.594671	-0.198725	0.789705	0.372012	protein flightless-1 homolog [Homo sapiens]	144
1091	464.1	NP_001688.1	2	3	2	2	0.1972	-0.221	3	0.23094	-0.25645	3	0.473427	-0.238725	0.526751	0.105003	ATP synthase subunit O, mitochondrial precursor [Homo sapiens]	23
1092	465.1	NP_001654.1	2	3	1	1	0.2686	-0.201	3	0.392598	0.14355	3	0.508068	-0.028725	0.64208	8.48159	ADP-ribosylation factor 6 [Homo sapiens]	20
1093	466.1	NP_001144.1	2	2	2	2	0.1153	-0.261	3	0.715914	-0.43645	3	0.600444	-0.348725	0.93438	0.355759	annexin A4 [Homo sapiens]	36
1094	467.1	NP_066979.2	2	1	2	2	0.086	-0.551	3	0.340637	0.87355	3	0.635085	0.161275	0.720671	6.24591	thioredoxin-related transmembrane protein 4 precursor [Homo sapiens]	38
1095	468.1	NP_060776.2	1	3	2	3	0.1245	-0.161	3	0.0750555	-0.05645	3	0.300222	-0.108725	0.309462	0.679954	transmembrane protein 40 [Homo sapiens]	25
1096	469.1	NP_006311.2	3	2	3	3	0.1377	-0.171	3	0.785196	0.37355	3	0.398372	0.101275	0.880473	3.80207	membrane-associated progesterone receptor component 2 [Homo sapiens]	26
1097	470.1	NP_000172.2	2	3	0	0	0.1321	-0.461	3	0.56003	-1.51645	3	1.55307	-0.988725	1.65096	0.754827	beta-glucuronidase precursor [Homo sapiens]	74
1098	471.1	NP_002796.4	3	2	2	1	0.1059	-0.651	3	0.640859	-0.63645	3	0.952628	-0.643725	1.14813	0.0159826	26S protease regulatory subunit 8 [Homo sapiens]	45
1099	472.1	NP_061180.1	1	1	2	3	0.1751	-0.691	3	0.121244	0.56355	4	0.885	-0.063725	0.893266	13.9208	transmembrane protein 55A [Homo sapiens]	28
1100	473.1	NP_001326.2	2	3	0	0	0.1516	-0.191	2	0.388909	-0.83645	2	1.06066	-0.513725	1.12971	0.888417	cathepsin W preproprotein [Homo sapiens]	42
1101	474.1	NP_689822.2	3	3	2	2	0.0372	-1.071	3	0.542709	-0.45645	3	0.606218	-0.763725	0.813654	0.568991	consortin isoform 1 [Homo sapiens]	79
1102	475.1	NP_056325.2	2	2	2	2	0.1385	1.419	3	1.14315	-0.52645	3	1.07387	0.446275	1.56844	3.0825	dehydrogenase/reductase SDR family member 7B [Homo sapiens]	35
1103	476.1	NP_000304.2	2	3	1	1	0.0947	-0.891	3	1.0681	-1.57645	3	0.669726	-1.23373	1.2607	0.392864	vitamin K-dependent protein S preproprotein [Homo sapiens]	75
1104	477.1	NP_064508.3	3	2	2	2	0.1053	-1.641	3	0.132791	-1.72645	3	0.796743	-1.68373	0.807733	0.0358861	transmembrane 9 superfamily member 3 precursor [Homo sapiens]	67
1105	478.1	NP_002950.3	2	2	2	2	0.0529	-0.981	3	0.623538	-0.58645	3	0.56003	-0.783725	0.838113	0.355978	sortilin preproprotein [Homo sapiens]	92
1106	479.1	NP_077748.3	2	3	0	0	0.0689	-0.991	3	0.282902	-1.21645	3	0.409919	-1.10373	0.498063	0.144436	proline-serine-threonine phosphatase-interacting protein 2 [Homo sapiens]	38
1107	480.1	NP_055557.2	3	3	3	2	0.0826	1.079	3	0.21362	-0.43645	3	0.190526	0.321275	0.28624	3.33541	transmembrane 9 superfamily member 4 precursor [Homo sapiens]	74
1108	481.1	NP_079383.2	1	1	3	2	0.1404	0.649	2	0.0282843	1.75355	3	1.12006	1.20127	1.12042	0.650172	myc target protein 1 [Homo sapiens]	26
1109	482.1	NP_001279.2	3	2	1	1	0.1577	-0.901	3	1.2413	-1.44645	3	0.750555	-1.17373	1.45057	0.328605	chloride intracellular channel protein 1 [Homo sapiens]	26
1110	483.1	NP_109591.1	3	3	1	1	0.1082	-1.211	3	0.767876	-0.72645	2	0.0212132	-0.968725	0.768169	0.35369	leukocyte elastase inhibitor [Homo sapiens]	42
1111	484.1	NP_076997.1	3	3	3	3	0.0535	0.099	3	0.271355	0.42355	3	0.254034	0.261275	0.371708	0.878352	transmembrane protein 109 precursor [Homo sapiens]	26
1112	485.1	NP_940852.3	2	1	2	1	0.1642	-1.211	3	0.173205	-0.14645	3	0.323316	-0.678725	0.366788	1.10907	apolipoprotein O-like precursor [Homo sapiens]	29
1113	486.1	NP_057212.1	2	1	0	0	0.0606	-0.651	3	0.178979	-1.44645	3	0.069282	-1.04873	0.19192	0.536335	coatomer subunit gamma [Homo sapiens]	97
1114	487.1	NP_068747.1	2	2	2	2	0.2056	0.159	2	0.572756	0.23355	2	0.00707107	0.196275	0.5728	0.268576	signal peptidase complex subunit 3 [Homo sapiens]	20
1115	488.1	NP_005552.3	2	2	2	3	0.0863	0.149	3	0.635085	-0.58645	3	1.31059	-0.218725	1.45635	2.37761	lysosome-associated membrane glycoprotein 1 precursor [Homo sapiens]	44
1116	489.1	NP_005530.3	2	3	3	3	0.1383	-0.401	3	0.363731	0.07355	3	0.617765	-0.163725	0.716891	2.04952	type I inositol-1,4,5-trisphosphate 5-phosphatase [Homo sapiens]	47
1117	490.1	NP_000375.2	3	1	0	0	0.0099	-1.001	3	0.583124	-2.71645	2	0.0212132	-1.85873	0.583509	0.652601	apolipoprotein B-100 precursor [Homo sapiens]	515
1118	491.1	NP_000292.1	3	2	1	1	0.0531	-0.661	3	0.912213	-1.13645	2	0.813173	-0.898725	1.22204	0.374079	plasminogen isoform 1 precursor [Homo sapiens]	90
1119	491.1	XP_002342719.1	1	0	0	0	0.0334	1.069	1	0	-0.32645	1	0	0.371275	0	2.65769	PREDICTED: hypothetical protein XP_002342719 [Homo sapiens]	32
1120	492.1	NP_001108628.1	3	3	1	1	0.1225	-0.561	3	0.450333	-0.69645	3	0.756329	-0.628725	0.880246	0.152336	rab GDP dissociation inhibitor beta isoform 2 [Homo sapiens]	45
1121	492.1	NP_001484.1	2	3	1	1	0.1275	0.129	3	0.750555	-0.26645	3	0.548483	-0.068725	0.929606	4.06876	rab GDP dissociation inhibitor alpha [Homo sapiens]	50
1122	492.1	NP_001485.2	3	3	1	1	0.1101	-0.561	3	0.450333	-0.69645	3	0.756329	-0.628725	0.880246	0.152336	rab GDP dissociation inhibitor beta isoform 1 [Homo sapiens]	50
1123	493.1	NP_057238.3	1	1	3	2	0.23	-0.121	3	0.57735	0.19355	3	0.242487	0.036275	0.626206	6.13151	ras-related protein Rab-4B [Homo sapiens]	23
1124	493.2	NP_004569.2	1	2	3	2	0.1697	-0.351	3	0.479201	-0.09645	3	0.0635085	-0.223725	0.483391	0.804532	ras-related protein Rab-4A [Homo sapiens]	24
1125	494.1	NP_006852.1	2	2	3	2	0.1393	-0.801	3	0.225167	-0.69645	3	0.854478	-0.748725	0.883648	0.0987385	ras-related protein Rab-35 isoform 1 [Homo sapiens]	23
1126	494.1	NP_001161078.1	2	2	2	1	0.1184	-0.651	2	0.289914	-1.29645	2	1.04652	-0.973725	1.08593	0.468718	ras-related protein Rab-35 isoform 2 [Homo sapiens]	17
1127	495.1	NP_006285.1	3	2	2	2	0.2973	-0.331	3	0.548483	-0.37645	3	1.42606	-0.353725	1.5279	0.0908559	cytochrome b-c1 complex subunit 7 [Homo sapiens]	13
1128	495.1	XP_001126641.1	2	2	2	2	0.2072	-0.811	2	0.46669	-1.46645	2	1.59806	-1.13873	1.66481	0.407011	PREDICTED: similar to ubiquinol-cytochrome c reductase binding protein [Homo sapiens]	13
1129	495.1	XP_001133753.1	2	2	2	2	0.2072	-0.811	2	0.46669	-1.46645	2	1.59806	-1.13873	1.66481	0.407011	PREDICTED: similar to ubiquinol-cytochrome c reductase binding protein [Homo sapiens]	13
1130	496.1	NP_006406.1	2	1	1	0	0.0973	0.899	3	0.484974	-0.64645	3	0.819837	0.126275	0.95254	8.65411	serine palmitoyltransferase 1 isoform a [Homo sapiens]	52
1131	496.1	NP_847894.1	2	0	1	0	0.2587	0.439	2	0.26163	-1.24645	2	0.975807	-0.403725	1.01027	2.95199	serine palmitoyltransferase 1 isoform b [Homo sapiens]	16
1132	497.1	NP_004069.1	2	2	3	3	0.2798	-1.501	3	0.611991	-0.42645	2	0.0565685	-0.963725	0.6146	0.788422	cysteine and glycine-rich protein 1 isoform 1 [Homo sapiens]	20
1133	497.1	NP_001138245.1	1	1	2	2	0.2786	-1.981	2	0.678823	-2.33645	2	1.96576	-2.15873	2.07966	0.11643	cysteine and glycine-rich protein 1 isoform 2 [Homo sapiens]	14
1134	498.1	NP_057359.2	3	3	2	2	0.2359	-0.051	3	0.831384	-0.34645	3	0.415692	-0.198725	0.929516	1.05128	selenoprotein T precursor [Homo sapiens]	22
1135	498.1	XP_002346187.1	2	2	2	2	0.2409	0.759	2	0.318198	0.06355	2	0.106066	0.411275	0.33541	1.19569	PREDICTED: similar to selenoprotein T [Homo sapiens]	15
1136	498.1	XP_002347091.1	2	2	2	2	0.2409	0.759	2	0.318198	0.06355	2	0.106066	0.411275	0.33541	1.19569	PREDICTED: similar to selenoprotein T [Homo sapiens]	15
1137	498.1	XP_002342948.1	2	2	2	2	0.2409	0.759	2	0.318198	0.06355	2	0.106066	0.411275	0.33541	1.19569	PREDICTED: similar to selenoprotein T [Homo sapiens]	15
1138	499.1	NP_004026.2	0	3	0	0	0.1076	-1.131	3	0.941081	-1.79645	3	0.554256	-1.46373	1.09217	0.32147	peroxisomal acyl-coenzyme A oxidase 1 isoform a [Homo sapiens]	74
1139	499.1	NP_009223.2	0	2	0	0	0.0652	-0.371	2	0.954594	-1.40645	2	0.671751	-0.888725	1.16726	0.823847	peroxisomal acyl-coenzyme A oxidase 1 isoform b [Homo sapiens]	74
1140	500.1	NP_057124.3	3	3	3	3	0.179	0.159	3	0.450333	0.78355	3	0.704367	0.471275	0.836022	0.937082	transmembrane emp24 domain-containing protein 5 isoform 1 precursor [Homo sapiens]	25
1141	500.1	NP_001161302.1	2	2	2	2	0.1503	0.549	2	0.367696	0.62355	2	1.18794	0.586275	1.24354	0.0899148	transmembrane emp24 domain-containing protein 5 isoform 2 precursor [Homo sapiens]	21
1142	501.1	NP_710154.1	0	0	2	2	0.0955	1.449	2	0.0212132	0.41355	3	1.2644	0.931275	1.26458	0.786206	inhibitor of nuclear factor kappa-B kinase-interacting protein isoform 1 [Homo sapiens]	43
1143	501.1	NP_963906.1	0	0	1	2	0.06	0.069	2	1.35057	-0.52645	2	1.46371	-0.228725	1.99161	1.84084	inhibitor of nuclear factor kappa-B kinase-interacting protein isoform 2 [Homo sapiens]	39
1144	502.1	NP_112189.2	2	1	2	3	0.137	0.729	3	0.386825	-0.49645	3	0.369504	0.116275	0.534945	7.45237	tetraspanin-14 isoform 1 [Homo sapiens]	30
1145	502.1	NP_001121781.1	1	0	1	2	0.1361	0.419	2	0.374767	-0.16645	2	0.289914	0.126275	0.473814	3.27837	tetraspanin-14 isoform 2 [Homo sapiens]	16
1146	503.1	NP_003929.4	3	2	0	0	0.0477	-0.671	3	0.421466	-0.22645	3	0.467654	-0.448725	0.62955	0.700528	AP-3 complex subunit delta-1 isoform 2 [Homo sapiens]	130
1147	503.1	NP_001070991.1	2	1	0	0	0.0396	-1.011	2	0.438406	0.19355	2	0.346482	-0.408725	0.558793	2.08391	AP-3 complex subunit delta-1 isoform 1 [Homo sapiens]	124
1148	504.1	NP_620598.1	1	2	2	3	0.1581	0.859	3	0.583124	-0.07645	3	1.16625	0.391275	1.3039	1.69053	CD151 antigen [Homo sapiens]	28
1149	504.1	NP_620599.1	1	2	2	3	0.1581	0.859	3	0.583124	-0.07645	3	1.16625	0.391275	1.3039	1.69053	CD151 antigen [Homo sapiens]	28
1150	504.1	NP_001034579.1	1	2	2	3	0.1581	0.859	3	0.583124	-0.07645	3	1.16625	0.391275	1.3039	1.69053	CD151 antigen [Homo sapiens]	28
1151	504.1	NP_004348.2	1	2	2	3	0.1581	0.859	3	0.583124	-0.07645	3	1.16625	0.391275	1.3039	1.69053	CD151 antigen [Homo sapiens]	28
1152	505.1	NP_004880.1	2	2	4	4	0.2553	0.469	4	0.275	0.92355	4	0.25	0.696275	0.371652	0.461621	ATP synthase subunit f, mitochondrial isoform 2a [Homo sapiens]	10
1153	505.1	NP_001034267.1	2	2	4	4	0.4898	0.469	4	0.275	0.92355	4	0.25	0.696275	0.371652	0.461621	ATP synthase subunit f, mitochondrial isoform 2d [Homo sapiens]	5
1154	505.1	NP_001003714.1	2	2	4	4	0.4364	0.469	4	0.275	0.92355	4	0.25	0.696275	0.371652	0.461621	ATP synthase subunit f, mitochondrial isoform 2c [Homo sapiens]	6
1155	505.1	NP_001003713.1	2	2	4	4	0.2727	0.469	4	0.275	0.92355	4	0.25	0.696275	0.371652	0.461621	ATP synthase subunit f, mitochondrial isoform 2b [Homo sapiens]	10
1156	505.1	XP_002345984.1	0	0	2	2	0.1646	0.629	2	0.586899	0.87355	2	0.586899	0.751275	0.83	0.230173	PREDICTED: similar to ATP synthase, H+ transporting, mitochondrial F0 complex, subunit F2 [Homo sapiens]	8
1157	506.1	NP_612469.1	2	3	2	3	0.1667	-1.291	3	1.22398	-0.23645	3	0.56003	-0.763725	1.34602	0.976372	CKLF-like MARVEL transmembrane domain-containing protein 5 isoform a [Homo sapiens]	17
1158	506.1	NP_001032365.1	2	3	2	3	0.208	-1.291	3	1.22398	-0.23645	3	0.56003	-0.763725	1.34602	0.976372	CKLF-like MARVEL transmembrane domain-containing protein 5 isoform c [Homo sapiens]	14
1159	507.1	NP_001014989.2	2	2	3	3	0.1747	1.009	3	0.398372	1.07355	3	0.196299	1.04127	0.44411	0.0438345	linker for activation of T-cells family member 1 isoform d [Homo sapiens]	28
1160	507.1	NP_055202.1	2	2	3	3	0.1794	1.009	3	0.398372	1.07355	3	0.196299	1.04127	0.44411	0.0438345	linker for activation of T-cells family member 1 isoform a [Homo sapiens]	27
1161	507.1	NP_001014987.1	2	2	3	3	0.2017	1.009	3	0.398372	1.07355	3	0.196299	1.04127	0.44411	0.0438345	linker for activation of T-cells family member 1 isoform b [Homo sapiens]	24
1162	507.2	NP_001014988.1	2	1	1	1	0.2241	0.039	2	0.678823	-0.00645	2	0.940452	0.016275	1.15985	1.97469	linker for activation of T-cells family member 1 isoform c [Homo sapiens]	24
1163	508.1	NP_001128634.1	2	3	3	3	0.1439	-0.271	4	0.565	-0.21645	4	0.42	-0.243725	0.704006	0.158263	catechol O-methyltransferase isoform MB-COMT [Homo sapiens]	30
1164	508.1	NP_009294.1	2	3	3	3	0.1765	-0.271	4	0.565	-0.21645	4	0.42	-0.243725	0.704006	0.158263	catechol O-methyltransferase isoform S-COMT [Homo sapiens]	24
1165	508.1	NP_001128633.1	2	3	3	3	0.1439	-0.271	4	0.565	-0.21645	4	0.42	-0.243725	0.704006	0.158263	catechol O-methyltransferase isoform MB-COMT [Homo sapiens]	30
1166	508.1	NP_000745.1	2	3	3	3	0.1439	-0.271	4	0.565	-0.21645	4	0.42	-0.243725	0.704006	0.158263	catechol O-methyltransferase isoform MB-COMT [Homo sapiens]	30
1167	509.1	NP_236914.2	2	3	0	0	0.0564	-0.871	3	0.721688	-1.50645	3	0.508068	-1.18873	0.882591	0.377994	cGMP-specific 3',5'-cyclic phosphodiesterase isoform 2 [Homo sapiens]	94
1168	509.1	NP_001074.2	2	3	0	0	0.0537	-0.871	3	0.721688	-1.50645	3	0.508068	-1.18873	0.882591	0.377994	cGMP-specific 3',5'-cyclic phosphodiesterase isoform 1 [Homo sapiens]	99
1169	509.1	NP_246273.2	2	3	0	0	0.0571	-0.871	3	0.721688	-1.50645	3	0.508068	-1.18873	0.882591	0.377994	cGMP-specific 3',5'-cyclic phosphodiesterase isoform 3 [Homo sapiens]	93
1170	510.1	NP_060704.2	2	2	3	2	0.082	-0.001	3	1.17202	0.61355	3	0.357957	0.306275	1.22547	1.41883	metalloreductase STEAP3 isoform b [Homo sapiens]	54
1171	510.1	NP_001008410.1	2	2	3	2	0.082	-0.001	3	1.17202	0.61355	3	0.357957	0.306275	1.22547	1.41883	metalloreductase STEAP3 isoform b [Homo sapiens]	54
1172	510.1	NP_878919.2	2	2	3	2	0.0803	-0.001	3	1.17202	0.61355	3	0.357957	0.306275	1.22547	1.41883	metalloreductase STEAP3 isoform a [Homo sapiens]	55
1173	511.1	NP_001008405.1	0	0	1	2	0.0948	0.909	3	1.16047	0.50355	3	0.467654	0.706275	1.25116	0.405927	B-cell receptor-associated protein 29 isoform a [Homo sapiens]	40
1174	511.1	NP_061332.2	0	0	1	2	0.1369	0.909	3	1.16047	0.50355	3	0.467654	0.706275	1.25116	0.405927	B-cell receptor-associated protein 29 isoform b [Homo sapiens]	28
1175	512.1	NP_006380.1	3	1	0	0	0.0651	-0.431	3	2.17084	0.14355	3	1.5242	-0.143725	2.6525	2.82671	hypoxia up-regulated protein 1 precursor [Homo sapiens]	111
1176	512.1	NP_001124463.1	3	1	0	0	0.0651	-0.431	3	2.17084	0.14355	3	1.5242	-0.143725	2.6525	2.82671	hypoxia up-regulated protein 1 precursor [Homo sapiens]	111
1177	513.1	NP_006402.1	3	3	3	3	0.1767	0.239	3	0.710141	0.28355	3	0.6755	0.261275	0.980102	0.120569	1-acyl-sn-glycerol-3-phosphate acyltransferase alpha [Homo sapiens]	31
1178	513.1	NP_116130.2	3	3	3	3	0.1767	0.239	3	0.710141	0.28355	3	0.6755	0.261275	0.980102	0.120569	1-acyl-sn-glycerol-3-phosphate acyltransferase alpha [Homo sapiens]	31
1179	514.1	NP_001147.1	3	3	2	2	0.0944	-1.611	3	0.536936	-0.48645	3	0.202073	-1.04873	0.573701	0.758232	annexin A7 isoform 1 [Homo sapiens]	50
1180	514.1	NP_004025.1	3	3	2	2	0.0902	-1.611	3	0.536936	-0.48645	3	0.202073	-1.04873	0.573701	0.758232	annexin A7 isoform 2 [Homo sapiens]	52
1181	515.1	NP_001120662.1	3	2	1	1	0.0622	-2.171	3	1.32791	0.18355	3	0.929534	-0.993725	1.62092	1.67543	tyrosine-protein kinase CSK [Homo sapiens]	50
1182	515.1	NP_004374.1	3	2	1	1	0.0622	-2.171	3	1.32791	0.18355	3	0.929534	-0.993725	1.62092	1.67543	tyrosine-protein kinase CSK [Homo sapiens]	50
1183	516.1	NP_037518.3	1	1	3	2	0.0776	-0.111	3	0.092376	1.15355	3	0.854478	0.521275	0.859457	1.71536	calcium-binding mitochondrial carrier protein SCaMC-1 isoform 1 [Homo sapiens]	53
1184	516.1	NP_998816.1	1	1	3	2	0.0808	-0.111	3	0.092376	1.15355	3	0.854478	0.521275	0.859457	1.71536	calcium-binding mitochondrial carrier protein SCaMC-1 isoform 2 [Homo sapiens]	51
1185	517.1	NP_997461.1	2	3	1	1	0.2257	-2.121	3	1.44915	-0.38645	3	0.554256	-1.25373	1.55153	0.978294	cAMP-dependent protein kinase catalytic subunit beta isoform 3 [Homo sapiens]	29
1186	517.1	NP_891993.1	2	3	1	1	0.1457	-2.121	3	1.44915	-0.38645	3	0.554256	-1.25373	1.55153	0.978294	cAMP-dependent protein kinase catalytic subunit beta isoform 1 [Homo sapiens]	46
1187	517.1	NP_002722.1	2	3	1	1	0.1652	-2.121	3	1.44915	-0.38645	3	0.554256	-1.25373	1.55153	0.978294	cAMP-dependent protein kinase catalytic subunit beta isoform 2 [Homo sapiens]	40
1188	518.1	NP_001152759.1	2	3	2	3	0.1958	-0.011	3	0.150111	-0.92645	3	0.594671	-0.468725	0.613324	1.38102	triosephosphate isomerase isoform 2 [Homo sapiens]	30
1189	518.1	NP_000356.1	2	3	2	3	0.2249	-0.011	3	0.150111	-0.92645	3	0.594671	-0.468725	0.613324	1.38102	triosephosphate isomerase isoform 1 [Homo sapiens]	26
1190	519.1	NP_002881.1	0	3	0	0	0.0411	1.069	3	2.1362	1.48355	3	1.7205	1.27627	2.74289	0.229677	ras GTPase-activating protein 1 isoform 1 [Homo sapiens]	116
1191	519.1	NP_072179.1	0	3	0	0	0.0494	1.069	3	2.1362	1.48355	3	1.7205	1.27627	2.74289	0.229677	ras GTPase-activating protein 1 isoform 2 [Homo sapiens]	100
1192	520.1	NP_005442.2	1	2	3	2	0.0481	-0.151	2	0.00707107	-0.67645	3	0.681273	-0.413725	0.68131	0.898059	PDZ and LIM domain protein 7 isoform 1 [Homo sapiens]	49
1193	520.1	NP_976227.1	1	2	3	2	0.052	-0.151	2	0.00707107	-0.67645	3	0.681273	-0.413725	0.68131	0.898059	PDZ and LIM domain protein 7 isoform 2 [Homo sapiens]	46
1194	521.1	NP_000299.2	2	3	0	0	0.0843	-1.291	3	0.969948	-0.74645	3	0.704367	-1.01873	1.19872	0.377977	lysosomal protective protein isoform a precursor [Homo sapiens]	56
1195	521.1	NP_001161066.1	2	3	0	0	0.0873	-1.291	3	0.969948	-0.74645	3	0.704367	-1.01873	1.19872	0.377977	lysosomal protective protein isoform c precursor [Homo sapiens]	54
1196	521.1	NP_001121167.1	2	3	0	0	0.0875	-1.291	3	0.969948	-0.74645	3	0.704367	-1.01873	1.19872	0.377977	lysosomal protective protein isoform b precursor [Homo sapiens]	54
1197	522.1	NP_001035919.1	3	3	2	3	0.0564	-2.161	3	1.28749	-0.50645	3	0.519615	-1.33373	1.38839	0.8772	transforming growth factor beta-1-induced transcript 1 protein isoform 1 [Homo sapiens]	49
1198	522.1	NP_057011.2	3	3	2	3	0.0586	-2.161	3	1.28749	-0.50645	3	0.519615	-1.33373	1.38839	0.8772	transforming growth factor beta-1-induced transcript 1 protein isoform 2 [Homo sapiens]	47
1199	522.1	NP_001158191.1	3	3	2	3	0.0586	-2.161	3	1.28749	-0.50645	3	0.519615	-1.33373	1.38839	0.8772	transforming growth factor beta-1-induced transcript 1 protein isoform 2 [Homo sapiens]	47
1200	523.1	NP_570850.2	1	2	2	1	0.0483	-0.271	3	0.392598	-0.56645	3	0.398372	-0.418725	0.559315	0.498931	dynamin-like 120 kDa protein, mitochondrial isoform 8 [Homo sapiens]	117
1201	523.1	NP_570845.1	1	2	2	1	0.052	-0.271	3	0.392598	-0.56645	3	0.398372	-0.418725	0.559315	0.498931	dynamin-like 120 kDa protein, mitochondrial isoform 3 [Homo sapiens]	109
1202	523.1	NP_056375.2	1	2	2	1	0.051	-0.271	3	0.392598	-0.56645	3	0.398372	-0.418725	0.559315	0.498931	dynamin-like 120 kDa protein, mitochondrial isoform 1 [Homo sapiens]	111
1203	523.1	NP_570847.2	1	2	2	1	0.0501	-0.271	3	0.392598	-0.56645	3	0.398372	-0.418725	0.559315	0.498931	dynamin-like 120 kDa protein, mitochondrial isoform 5 [Homo sapiens]	113
1204	523.1	NP_570848.1	1	2	2	1	0.0501	-0.271	3	0.392598	-0.56645	3	0.398372	-0.418725	0.559315	0.498931	dynamin-like 120 kDa protein, mitochondrial isoform 6 [Homo sapiens]	113
1205	523.1	NP_570849.2	1	2	2	1	0.0491	-0.271	3	0.392598	-0.56645	3	0.398372	-0.418725	0.559315	0.498931	dynamin-like 120 kDa protein, mitochondrial isoform 7 [Homo sapiens]	115
1206	523.1	NP_570844.1	1	2	2	1	0.053	-0.271	3	0.392598	-0.56645	3	0.398372	-0.418725	0.559315	0.498931	dynamin-like 120 kDa protein, mitochondrial isoform 2 [Homo sapiens]	107
1207	523.1	NP_570846.1	1	2	2	1	0.051	-0.271	3	0.392598	-0.56645	3	0.398372	-0.418725	0.559315	0.498931	dynamin-like 120 kDa protein, mitochondrial isoform 4 [Homo sapiens]	111
1208	524.1	NP_055083.1	3	3	3	3	0.1284	-0.651	3	0.600444	-0.80645	3	0.941081	-0.728725	1.11632	0.150838	microtubule-associated protein RP/EB family member 2 isoform 1 [Homo sapiens]	37
1209	524.1	NP_001137299.1	3	3	3	3	0.1333	-0.651	3	0.600444	-0.80645	3	0.941081	-0.728725	1.11632	0.150838	microtubule-associated protein RP/EB family member 2 isoform 3 [Homo sapiens]	35
1210	524.1	NP_001137298.1	3	3	3	3	0.1479	-0.651	3	0.600444	-0.80645	3	0.941081	-0.728725	1.11632	0.150838	microtubule-associated protein RP/EB family member 2 isoform 2 [Homo sapiens]	32
1211	524.1	NP_036458.2	1	1	1	1	0.0356	-1.511	1	0	0.92355	1	0	-0.293725	0	5.86088	microtubule-associated protein RP/EB family member 3 [Homo sapiens]	31
1212	525.1	NP_001093632.1	3	0	0	0	0.0478	-0.941	3	0.236714	0.47355	3	1.90526	-0.233725	1.9199	4.27955	exportin-7 isoform c [Homo sapiens]	123
1213	525.1	NP_001093631.1	3	0	0	0	0.0474	-0.941	3	0.236714	0.47355	3	1.90526	-0.233725	1.9199	4.27955	exportin-7 isoform a [Homo sapiens]	124
1214	525.1	NP_055839.3	3	0	0	0	0.0478	-0.941	3	0.236714	0.47355	3	1.90526	-0.233725	1.9199	4.27955	exportin-7 isoform b [Homo sapiens]	123
1215	526.1	NP_001011553.2	2	3	1	1	0.1147	-1.571	3	0.681273	-1.02645	3	0.317543	-1.29873	0.751643	0.296487	septin-7 isoform 2 [Homo sapiens]	50
1216	526.1	NP_001779.3	2	3	1	1	0.1144	-1.571	3	0.681273	-1.02645	3	0.317543	-1.29873	0.751643	0.296487	septin-7 isoform 1 [Homo sapiens]	50
1217	527.1	NP_004987.2	3	3	3	2	0.0372	-0.011	3	0.438786	-1.27645	3	0.0404145	-0.643725	0.440643	1.39005	multidrug resistance-associated protein 1 isoform 1 [Homo sapiens]	171
1218	527.1	NP_063955.2	3	3	3	2	0.0389	-0.011	3	0.438786	-1.27645	3	0.0404145	-0.643725	0.440643	1.39005	multidrug resistance-associated protein 1 isoform 5 [Homo sapiens]	164
1219	527.1	NP_063953.2	3	3	3	2	0.0386	-0.011	3	0.438786	-1.27645	3	0.0404145	-0.643725	0.440643	1.39005	multidrug resistance-associated protein 1 isoform 3 [Homo sapiens]	165
1220	527.1	NP_063954.2	2	2	2	1	0.0275	0.339	2	0.452548	-1.23645	2	0.0141421	-0.448725	0.452769	2.48261	multidrug resistance-associated protein 1 isoform 4 [Homo sapiens]	158
1221	527.1	NP_063915.2	2	2	2	1	0.0265	0.339	2	0.452548	-1.23645	2	0.0141421	-0.448725	0.452769	2.48261	multidrug resistance-associated protein 1 isoform 2 [Homo sapiens]	164
1222	528.1	NP_076990.4	1	3	0	0	0.0429	0.429	3	0.819837	0.35355	3	0.583124	0.391275	1.00606	0.136352	autophagy-related protein 9A [Homo sapiens]	94
1223	528.1	NP_001070666.1	1	3	0	0	0.0429	0.429	3	0.819837	0.35355	3	0.583124	0.391275	1.00606	0.136352	autophagy-related protein 9A [Homo sapiens]	94
1224	529.1	NP_001035536.1	0	2	0	0	0.0415	-1.191	2	0.0707107	-1.45645	2	0.487904	-1.32373	0.493001	0.141798	myotubularin-related protein 12 [Homo sapiens]	86
1225	530.1	NP_005318.2	2	1	0	0	0.1465	-0.071	2	0.226274	-0.84645	2	0.643467	-0.458725	0.682092	1.19533	hydroxyacyl-coenzyme A dehydrogenase, mitochondrial precursor [Homo sapiens]	34
1226	531.1	NP_060282.1	2	2	2	1	0.1145	-0.121	2	0.155563	-0.44645	2	2.0294	-0.283725	2.03535	0.811095	coiled-coil-helix-coiled-coil-helix domain-containing protein 3, mitochondrial precursor [Homo sapiens]	26
1227	532.1	NP_060708.1	1	2	1	1	0.09	-1.001	2	1.03945	-1.70645	2	0.233345	-1.35373	1.06532	0.368486	acylglycerol kinase, mitochondrial precursor [Homo sapiens]	47
1228	533.1	NP_000629.3	2	2	1	2	0.0649	-1.301	2	0.311127	-2.70645	2	0.784889	-2.00373	0.844304	0.495978	vitronectin precursor [Homo sapiens]	54
1229	534.1	NP_065816.2	1	2	0	0	0.0102	-1.281	2	0.579828	-1.42645	2	0.714178	-1.35373	0.919918	0.0759746	E3 ubiquitin-protein ligase UBR4 [Homo sapiens]	573
1230	535.1	NP_057725.1	0	0	1	2	0.0695	-0.311	2	0.304056	2.69355	2	3.40118	1.19127	3.41475	1.78341	glycerophosphodiester phosphodiesterase 1 [Homo sapiens]	37
1231	536.1	NP_057731.1	2	2	2	2	0.2019	0.429	2	0.92631	2.28355	2	2.48194	1.35627	2.64917	0.966887	mesenchymal stem cell protein DSCD75 precursor [Homo sapiens]	23
1232	537.1	NP_055569.1	0	1	1	2	0.0571	-1.771	2	2.0294	-0.46645	2	0.657609	-1.11873	2.13328	0.82456	phosphatidylserine synthase 1 [Homo sapiens]	55
1233	538.1	NP_055067.1	2	2	2	2	0.1096	2.069	2	2.20617	-0.27645	2	1.0748	0.896275	2.45406	1.85042	mitochondrial ornithine transporter 1 [Homo sapiens]	32
1234	539.1	NP_039234.1	2	2	2	2	0.1502	-0.261	2	0.523259	-0.60645	2	0.509117	-0.433725	0.730068	0.563191	chloride intracellular channel protein 4 [Homo sapiens]	28
1235	540.1	NP_001389.2	0	1	0	1	0.0854	1.219	2	0.00707107	-1.35645	2	2.77893	-0.068725	2.77894	26.4986	delta(3,5)-Delta(2,4)-dienoyl-CoA isomerase, mitochondrial precursor [Homo sapiens]	35
1236	541.1	NP_036226.1	2	1	1	1	0.1028	-0.581	2	0.212132	-0.26645	2	0.438406	-0.423725	0.487032	0.524917	peroxiredoxin-5, mitochondrial isoform a precursor [Homo sapiens]	22
1237	542.1	NP_000177.2	1	1	0	0	0.0171	0.569	2	0.0141421	-0.31645	2	0.933381	0.126275	0.933488	4.95829	complement factor H isoform a precursor [Homo sapiens]	138
1238	543.1	NP_009215.1	2	1	0	2	0.1175	-1.041	2	0.282843	-1.03645	2	0.0848528	-1.03873	0.295296	0.00309739	twinfilin-2 [Homo sapiens]	39
1239	544.1	NP_009167.1	2	2	0	0	0.1436	2.459	2	3.6911	-0.08645	2	0.629325	1.18627	3.74436	1.51727	calcium-binding protein p22 [Homo sapiens]	22
1240	545.1	NP_006801.1	0	2	0	0	0.0424	0.759	2	2.11425	-0.71645	2	0.0777817	0.021275	2.11568	49.0388	protein disulfide-isomerase A5 precursor [Homo sapiens]	59
1241	546.1	NP_006792.1	1	2	2	1	0.1415	0.759	2	1.13844	1.05355	2	1.7607	0.906275	2.09669	0.229818	ER lumen protein retaining receptor 1 [Homo sapiens]	24
1242	547.1	NP_004612.2	2	1	1	1	0.0526	-1.951	2	1.20208	-0.85645	2	0.360624	-1.40373	1.25501	0.551364	short transient receptor potential channel 6 [Homo sapiens]	106
1243	548.1	NP_006091.1	2	2	2	2	0.0846	-1.131	2	1.43543	0.30355	2	0.975807	-0.413725	1.7357	2.45182	type 2 lactosamine alpha-2,3-sialyltransferase [Homo sapiens]	38
1244	549.1	NP_071435.2	2	2	1	1	0.0482	-0.601	2	0.183848	0.61355	2	0.410122	0.006275	0.449444	136.863	transmembrane BAX inhibitor motif-containing protein 1 [Homo sapiens]	34
1245	550.1	NP_005720.1	2	2	0	0	0.1836	-0.121	2	0.381838	-1.38645	2	0.353553	-0.753725	0.520384	1.18718	peptidyl-prolyl cis-trans isomerase F, mitochondrial precursor [Homo sapiens]	22
1246	551.1	NP_005708.1	1	2	0	1	0.1656	-0.511	2	0.572756	-0.57645	2	1.20915	-0.543725	1.33795	0.0851168	actin-related protein 2/3 complex subunit 5 [Homo sapiens]	16
1247	552.1	NP_277040.1	0	2	0	0	0.0579	-1.431	2	2.28395	-0.14645	2	0.346482	-0.788725	2.31009	1.15162	ethanolaminephosphotransferase 1 [Homo sapiens]	45
1248	553.1	NP_004729.1	1	1	2	2	0.1193	1.209	2	0.579828	0.51355	2	0.318198	0.861275	0.6614	0.570964	vesicle-associated membrane protein-associated protein B/C [Homo sapiens]	27
1249	554.1	NP_004823.1	2	2	2	2	0.0788	0.029	2	0.445477	-0.19645	2	0.487904	-0.083725	0.660681	1.90406	glutathione S-transferase omega-1 [Homo sapiens]	27
1250	555.1	NP_004420.1	1	0	1	1	0.0896	-0.591	2	2.06475	0.10355	2	2.38295	-0.243725	3.15304	2.01506	ephrin-B1 precursor [Homo sapiens]	37
1251	556.1	NP_004757.1	1	2	0	0	0.032	-1.201	2	0.296985	-0.01645	2	1.84555	-0.608725	1.86929	1.376	coatomer subunit beta' [Homo sapiens]	102
1252	557.1	NP_001656.2	2	1	1	1	0.1518	0.389	2	0.905097	-1.41645	2	2.85671	-0.513725	2.99666	2.48508	rho-related GTP-binding protein RhoG precursor [Homo sapiens]	21
1253	558.1	NP_443155.1	0	0	2	0	0.0257	-2.291	2	2.33345	-1.48645	2	1.60513	-1.88872	2.83222	0.30121	SCAN domain-containing protein 3 [Homo sapiens]	151
1254	559.1	NP_000243.1	2	0	0	0	0.063	-0.631	2	0.601041	-0.37645	2	0.813173	-0.503725	1.01119	0.357326	myotubularin [Homo sapiens]	69
1255	560.1	NP_000065.1	1	2	0	1	0.1073	-0.101	2	0.445477	-0.27645	2	0.381838	-0.188725	0.586728	0.657369	CD40 ligand [Homo sapiens]	29
1256	561.1	NP_000378.1	1	1	1	2	0.0963	-0.561	2	0.247487	-0.90645	2	0.0919239	-0.733725	0.264008	0.332918	mitochondrial carnitine/acylcarnitine carrier protein [Homo sapiens]	32
1257	562.1	NP_000058.1	1	2	1	1	0.1346	-1.411	2	1.65463	0.79355	2	1.32229	-0.308725	2.11808	5.04932	carbonic anhydrase 2 [Homo sapiens]	29
1258	563.1	NP_000377.1	1	2	0	0	0.0527	-3.131	2	1.09602	1.24355	2	1.13844	-0.943725	1.58028	3.27773	bleomycin hydrolase [Homo sapiens]	52
1259	564.1	NP_000032.1	2	1	0	0	0.0852	1.919	2	1.66877	-0.83645	2	0.120208	0.541275	1.6731	3.59964	apolipoprotein E precursor [Homo sapiens]	36
1260	565.1	NP_000362.1	2	2	1	1	0.2381	-1.171	2	1.50614	-0.43645	2	0.777817	-0.803725	1.69513	0.646248	transthyretin precursor [Homo sapiens]	15
1261	566.1	NP_003253.1	1	2	1	2	0.0551	0.829	2	0.473762	-0.61645	2	0.183848	0.106275	0.508183	9.61738	translocation protein SEC62 [Homo sapiens]	45
1262	567.1	NP_002404.1	1	2	2	2	0.0952	0.139	2	0.763675	-0.33645	2	0.827315	-0.098725	1.1259	3.40536	microsomal glutathione S-transferase 2 [Homo sapiens]	16
1263	568.1	NP_002346.1	2	2	2	1	0.1155	0.269	2	0.205061	0.92355	2	0.438406	0.596275	0.483994	0.776214	cation-dependent mannose-6-phosphate receptor precursor [Homo sapiens]	30
1264	569.1	NP_001395.1	2	2	1	0	0.0572	-2.101	2	0.770746	-1.11645	2	0.367696	-1.60873	0.853961	0.432754	elongation factor 1-gamma [Homo sapiens]	50
1265	570.1	NP_001670.1	2	2	2	1	0.0896	0.109	2	0.268701	0.99355	2	0.494975	0.551275	0.563205	1.13459	sodium/potassium-transporting ATPase subunit beta-3 [Homo sapiens]	31
1266	571.1	NP_001089.1	2	2	0	0	0.0551	-0.721	2	0.523259	-0.42645	2	0.155563	-0.573725	0.545894	0.363028	aconitate hydratase, mitochondrial precursor [Homo sapiens]	85
1267	572.1	NP_055622.3	1	2	1	2	0.0354	1.519	2	1.52735	-0.62645	2	1.45664	0.446275	2.11059	3.39939	C2 domain-containing protein 2-like [Homo sapiens]	76
1268	573.1	NP_006455.2	0	2	0	0	0.0755	0.189	2	1.01116	0.15355	2	0.155563	0.171275	1.02306	0.146355	trans-Golgi network integral membrane protein 2 [Homo sapiens]	45
1269	574.1	NP_079352.2	2	2	1	1	0.1	-0.901	2	0.0777817	-0.99645	2	0.0848528	-0.948725	0.115109	0.0711411	UDP-glucuronic acid decarboxylase 1 [Homo sapiens]	47
1270	575.1	NP_620154.2	2	1	1	0	0.0423	-0.131	2	0.219203	-1.46645	2	0.544472	-0.798725	0.586941	1.18227	lysophospholipid acyltransferase 2 [Homo sapiens]	59
1271	576.1	NP_002622.2	2	2	0	0	0.0559	1.169	2	1.98697	-1.28645	2	1.06773	-0.058725	2.25568	29.566	6-phosphogluconate dehydrogenase, decarboxylating [Homo sapiens]	53
1272	577.1	NP_002446.2	2	1	1	1	0.0665	0.429	2	0.883883	1.18355	2	1.19501	0.806275	1.48637	0.661744	metaxin-1 isoform 1 [Homo sapiens]	51
1273	578.1	NP_085153.1	2	0	0	0	0.0537	-0.851	2	1.7112	-2.95645	2	2.18496	-1.90373	2.77529	0.782034	protein lunapark [Homo sapiens]	47
1274	579.1	NP_003326.2	1	1	0	0	0.0504	-0.471	2	0.113137	0.33355	2	0.806102	-0.068725	0.814002	8.27796	ubiquitin-like modifier-activating enzyme 7 [Homo sapiens]	111
1275	580.1	NP_061907.2	2	2	2	2	0.1564	-0.461	2	0.240416	-1.32645	2	0.650538	-0.893725	0.693542	0.684736	rho-related GTP-binding protein RhoF precursor [Homo sapiens]	23
1276	581.1	NP_006859.2	2	2	0	1	0.1795	0.669	2	0.304056	-1.43645	2	1.16673	-0.383725	1.20569	3.8798	ras-related protein Rab-31 [Homo sapiens]	21
1277	582.1	NP_005770.1	2	1	2	2	0.1491	-0.101	2	0.00707107	0.40355	2	0.678823	0.151275	0.678859	2.35842	lipoma HMGIC fusion partner-like 2 protein [Homo sapiens]	24
1278	583.1	NP_001226.2	2	1	1	1	0.0622	-0.151	2	0.989949	-0.84645	2	0.544472	-0.498725	1.1298	0.986029	serpin H1 precursor [Homo sapiens]	46
1279	584.1	NP_064710.3	0	0	1	2	0.028	-0.031	2	1.69706	2.28355	2	0.685894	1.12627	1.83042	1.45314	hypothetical protein LOC57020 [Homo sapiens]	109
1280	585.1	NP_803882.1	2	1	0	0	0.0606	-0.221	2	0.551543	0.49355	2	1.35765	0.136275	1.4654	3.70767	cytochrome P450 20A1 [Homo sapiens]	52
1281	586.1	YP_003024035.1	1	2	0	0	0.061	0.949	1	0	-0.79645	1	0	0.076275	0	16.1812	NADH dehydrogenase subunit 4 [Homo sapiens]	51
1282	587.1	NP_055428.1	1	1	2	1	0.0607	-0.401	2	0.636396	-0.65645	2	0.353553	-0.528725	0.728011	0.341634	FAS-associated factor 2 [Homo sapiens]	52
1283	588.1	NP_002793.2	2	2	1	2	0.0795	-0.201	2	0.445477	-0.62645	2	0.572756	-0.413725	0.725603	0.727146	26S protease regulatory subunit 4 [Homo sapiens]	49
1284	589.1	XP_002348153.1	2	2	2	2	0.1288	-0.251	2	0.190919	-0.65645	2	0.46669	-0.453725	0.504232	0.631873	PREDICTED: hypothetical protein XP_002348153 [Homo sapiens]	27
1285	590.1	NP_060596.2	1	1	2	1	0.081	-0.151	2	0.813173	-0.94645	2	0.777817	-0.548725	1.12528	1.02505	transmembrane protein 33 [Homo sapiens]	27
1286	591.1	NP_006187.2	0	2	0	0	0.1236	-0.001	2	0.898026	-0.75645	2	0.487904	-0.378725	1.02201	1.41048	poly(rC)-binding protein 1 [Homo sapiens]	37
1287	592.1	NP_060668.2	0	1	2	2	0.0572	-1.051	2	0.374767	0.87355	2	1.3435	-0.088725	1.39479	15.338	dnaJ homolog subfamily C member 11 [Homo sapiens]	63
1288	593.1	NP_055040.2	1	2	1	0	0.0611	1.569	2	1.59806	-1.69645	2	0.176777	-0.063725	1.60781	36.2342	serine/threonine-protein phosphatase 2A 65 kDa regulatory subunit A alpha isoform [Homo sapiens]	65
1289	594.1	NP_003696.2	1	1	1	1	0.0619	-0.281	2	0.120208	-0.59645	2	0.254558	-0.438725	0.281514	0.508421	calcium-binding mitochondrial carrier protein Aralar1 [Homo sapiens]	74
1290	595.1	NP_000137.2	2	1	0	0	0.1771	-2.131	2	0.700036	-1.71645	2	1.11723	-1.92373	1.31843	0.152377	ferritin light chain [Homo sapiens]	20
1291	596.1	NP_056327.4	1	0	2	0	0.0103	1.069	2	2.53144	0.31355	2	0.0777817	0.691275	2.53264	0.772752	dynein heavy chain 1, axonemal [Homo sapiens]	487
1292	597.1	NP_004230.2	0	0	0	2	0.0141	-0.151	2	0.155563	0.20355	2	0.247487	0.026275	0.292318	9.54157	thyroid receptor-interacting protein 11 [Homo sapiens]	227
1293	598.1	NP_115881.3	1	0	1	1	0.071	-0.261	2	0.374767	0.11355	2	0.417193	-0.073725	0.560803	3.59236	protein jagunal homolog 1 [Homo sapiens]	21
1294	599.1	NP_001805.3	1	2	0	0	0.0756	-0.681	2	0.473762	-0.40645	2	0.190919	-0.543725	0.510784	0.357048	dipeptidyl peptidase 1 isoform a preproprotein [Homo sapiens]	51
1295	600.1	NP_009190.2	1	2	2	1	0.0456	0.459	2	0.304056	-0.18645	2	0.296985	0.136275	0.425029	3.34913	vacuolar protein sorting-associated protein 45 [Homo sapiens]	65
1296	601.1	NP_004709.2	1	1	2	1	0.4035	1.079	2	0.834386	-2.07645	2	3.1042	-0.498725	3.21438	4.47389	cytochrome c oxidase subunit 7A-related protein, mitochondrial precursor [Homo sapiens]	12
1297	602.1	NP_008846.2	0	1	1	2	0.0343	1.679	2	0.79196	-0.02645	2	0.53033	0.826275	0.953126	1.45948	protein XRP2 [Homo sapiens]	39
1298	603.1	NP_078878.3	2	2	1	0	0.0476	-1.121	2	1.69706	0.08355	2	0.205061	-0.518725	1.7094	1.642	probable E3 ubiquitin-protein ligase HECTD3 [Homo sapiens]	97
1299	604.1	NP_054900.2	2	2	2	2	0.1919	0.019	2	0.876812	0.13355	2	0.735391	0.076275	1.14438	1.06193	galectin-related protein [Homo sapiens]	18
1300	605.1	NP_060164.3	1	2	1	1	0.0531	0.939	2	0.46669	-0.19645	2	0.0707107	0.371275	0.472017	2.16251	major facilitator superfamily domain-containing protein 6 [Homo sapiens]	88
1301	606.1	NP_055954.1	1	2	1	2	0.0845	0.439	2	0.487904	0.85355	2	1.47785	0.646275	1.55631	0.45357	UDP-glucuronic acid/UDP-N-acetylgalactosamine transporter [Homo sapiens]	39
1302	607.1	NP_112576.1	1	1	0	1	0.2043	-0.231	2	0.445477	-0.43645	2	0.678823	-0.333725	0.811942	0.435314	SH3 domain-binding glutamic acid-rich-like protein 3 [Homo sapiens]	10
1303	608.1	NP_004861.2	2	2	2	2	0.0972	2.219	2	0.141421	1.19355	2	1.25158	1.70627	1.25954	0.424962	mannose-P-dolichol utilization defect 1 protein [Homo sapiens]	26
1304	609.1	NP_114401.2	2	1	2	0	0.0466	0.469	2	0.0848528	0.21355	2	0.0636396	0.341275	0.106066	0.529281	transmembrane protein C9orf5 [Homo sapiens]	97
1305	610.1	NP_008995.2	1	1	2	2	0.0279	-1.321	2	0.162635	-0.43645	2	0.148492	-0.878725	0.220227	0.711794	kalirin isoform 3 [Homo sapiens]	144
1306	610.1	NP_001019831.2	1	1	1	1	0.0087	-1.151	1	0	-0.28645	1	0	-0.718725	0	0.850575	kalirin isoform 1 [Homo sapiens]	340
1307	611.1	NP_006784.1	1	1	0	0	0.0898	-1.101	2	0.205061	-0.43645	2	0.212132	-0.768725	0.295042	0.611282	thioredoxin-dependent peroxide reductase, mitochondrial isoform a precursor [Homo sapiens]	27
1308	611.1	NP_054817.2	0	1	0	0	0.0504	-1.301	1	0	-0.64645	1	0	-0.973725	0	0.475326	thioredoxin-dependent peroxide reductase, mitochondrial isoform b [Homo sapiens]	25
1309	612.1	NP_001297.1	2	2	2	2	0.1273	0.169	2	0.480833	0.66355	2	0.59397	0.416275	0.764199	0.840069	claudin-3 [Homo sapiens]	23
1310	612.1	NP_001296.1	1	1	1	1	0.0766	-0.301	1	0	0.07355	1	0	-0.113725	0	2.32884	claudin-4 [Homo sapiens]	22
1311	612.1	NP_067018.2	1	1	1	1	0.0727	-0.301	1	0	0.07355	1	0	-0.113725	0	2.32884	claudin-6 [Homo sapiens]	23
1312	612.1	NP_066192.1	1	1	1	1	0.0737	-0.301	1	0	0.07355	1	0	-0.113725	0	2.32884	claudin-9 [Homo sapiens]	22
1313	613.1	NP_689508.3	2	1	0	0	0.0235	-1.321	2	0.480833	-2.09645	2	0.268701	-1.70873	0.550818	0.320898	threonyl-tRNA synthetase, cytoplasmic [Homo sapiens]	83
1314	613.1	NP_689547.2	1	1	0	0	0.01	-1.801	1	0	-1.82645	1	0	-1.81373	0	0.00992205	probable threonyl-tRNA synthetase 2, cytoplasmic [Homo sapiens]	92
1315	614.1	NP_065171.2	2	2	1	1	0.1261	0.589	2	1.7607	-0.19645	2	1.87383	0.196275	2.57124	2.82969	dolichyldiphosphatase 1 isoform a [Homo sapiens]	27
1316	614.1	NP_001129389.1	1	1	0	0	0.0872	-1.171	1	0	-2.06645	1	0	-1.61873	0	0.391159	dolichyldiphosphatase 1 isoform b [Homo sapiens]	22
1317	615.1	NP_006169.2	2	2	0	1	0.0349	0.489	2	0.289914	-0.67645	2	0.473762	-0.093725	0.555428	8.79272	vesicle-fusing ATPase [Homo sapiens]	82
1318	615.1	XP_001128535.1	1	1	0	1	0.0178	0.199	1	0	-1.15645	1	0	-0.478725	0	2.00208	PREDICTED: similar to N-ethylmaleimide-sensitive factor [Homo sapiens]	61
1319	616.1	NP_477352.2	1	1	0	0	0.0157	-2.741	2	0.120208	-0.58645	2	0.834386	-1.66373	0.843001	0.915714	phosphatidylinositol 4-kinase alpha isoform 2 [Homo sapiens]	231
1320	616.1	NP_002641.1	1	0	0	0	0.0152	-2.611	1	0	0.24355	1	0	-1.18373	0	1.70519	phosphatidylinositol 4-kinase alpha isoform 1 [Homo sapiens]	96
1321	617.1	NP_008921.1	1	1	1	2	0.0643	-1.671	2	0.643467	0.10355	2	0.615183	-0.783725	0.890225	1.60107	wiskott-Aldrich syndrome protein family member 2 [Homo sapiens]	54
1322	617.1	NP_006637.2	1	1	1	1	0.0259	-1.031	1	0	-0.51645	1	0	-0.773725	0	0.470247	wiskott-Aldrich syndrome protein family member 3 [Homo sapiens]	55
1323	618.1	NP_006656.2	2	2	1	1	0.0589	0.079	2	0.162635	-2.41645	2	0.905097	-1.16873	0.919592	1.50981	heparanase isoform 1 precursor [Homo sapiens]	61
1324	618.1	NP_001159970.1	2	2	1	1	0.0682	0.079	2	0.162635	-2.41645	2	0.905097	-1.16873	0.919592	1.50981	heparanase isoform 2 precursor [Homo sapiens]	53
1325	618.1	NP_001092010.1	2	2	1	1	0.0589	0.079	2	0.162635	-2.41645	2	0.905097	-1.16873	0.919592	1.50981	heparanase isoform 1 precursor [Homo sapiens]	61
1326	619.1	NP_001035148.1	0	0	2	0	0.0734	0.969	2	0.0636396	0.84355	2	0.424264	0.906275	0.42901	0.0978804	macrosialin isoform B [Homo sapiens]	34
1327	619.1	NP_001242.2	0	0	2	0	0.0678	0.969	2	0.0636396	0.84355	2	0.424264	0.906275	0.42901	0.0978804	macrosialin isoform A [Homo sapiens]	37
1328	620.1	NP_001161726.1	1	1	2	2	0.188	0.779	2	0.311127	-0.74645	2	0.233345	0.016275	0.388909	66.2769	OCIA domain-containing protein 1 isoform 4 [Homo sapiens]	28
1329	620.1	NP_001073308.1	1	1	2	2	0.1918	0.779	2	0.311127	-0.74645	2	0.233345	0.016275	0.388909	66.2769	OCIA domain-containing protein 1 isoform 1 [Homo sapiens]	27
1330	620.1	NP_060300.1	1	1	2	2	0.1918	0.779	2	0.311127	-0.74645	2	0.233345	0.016275	0.388909	66.2769	OCIA domain-containing protein 1 isoform 1 [Homo sapiens]	27
1331	620.1	NP_001073311.2	1	1	1	1	0.0928	1.089	1	0	-0.50645	1	0	0.291275	0	3.87316	OCIA domain-containing protein 1 isoform 2 [Homo sapiens]	21
1332	620.1	NP_001073309.1	1	1	1	1	0.0928	1.089	1	0	-0.50645	1	0	0.291275	0	3.87316	OCIA domain-containing protein 1 isoform 2 [Homo sapiens]	21
1333	620.1	NP_001073310.1	1	1	1	1	0.0963	1.089	1	0	-0.50645	1	0	0.291275	0	3.87316	OCIA domain-containing protein 1 isoform 3 [Homo sapiens]	20
1334	621.1	NP_003324.1	2	2	2	2	0.1953	-0.161	2	0.106066	0.08355	2	0.714178	-0.038725	0.722011	4.46541	ubiquitin and ribosomal protein L40 precursor [Homo sapiens]	14
1335	621.1	NP_001170884.1	2	2	2	2	0.1603	-0.161	2	0.106066	0.08355	2	0.714178	-0.038725	0.722011	4.46541	ubiquitin and ribosomal protein S27a precursor [Homo sapiens]	17
1336	621.1	NP_001129064.1	2	2	2	2	0.1603	-0.161	2	0.106066	0.08355	2	0.714178	-0.038725	0.722011	4.46541	ubiquitin and ribosomal protein S27a precursor [Homo sapiens]	17
1337	621.1	NP_061828.1	2	2	2	2	0.3275	-0.161	2	0.106066	0.08355	2	0.714178	-0.038725	0.722011	4.46541	ubiquitin precursor [Homo sapiens]	25
1338	621.1	NP_001029102.1	2	2	2	2	0.1953	-0.161	2	0.106066	0.08355	2	0.714178	-0.038725	0.722011	4.46541	ubiquitin and ribosomal protein L40 precursor [Homo sapiens]	14
1339	621.1	NP_066289.2	2	2	2	2	0.3285	-0.161	2	0.106066	0.08355	2	0.714178	-0.038725	0.722011	4.46541	ubiquitin C [Homo sapiens]	76
1340	621.1	NP_002945.1	2	2	2	2	0.1603	-0.161	2	0.106066	0.08355	2	0.714178	-0.038725	0.722011	4.46541	ubiquitin and ribosomal protein S27a precursor [Homo sapiens]	17
1341	622.1	NP_463459.1	1	1	0	0	0.0604	2.219	2	3.25269	2.70355	2	2.42538	2.46127	4.05739	0.139208	alpha-1,3-mannosyl-glycoprotein 4-beta-N-acetylglucosaminyltransferase B isoform 2 [Homo sapiens]	64
1342	622.1	NP_055090.1	1	1	0	0	0.062	2.219	2	3.25269	2.70355	2	2.42538	2.46127	4.05739	0.139208	alpha-1,3-mannosyl-glycoprotein 4-beta-N-acetylglucosaminyltransferase B isoform 1 [Homo sapiens]	63
1343	623.1	NP_057546.1	0	2	2	1	0.4107	0.739	2	1.38593	-1.62645	2	1.03238	-0.443725	1.72818	3.76951	transmembrane protein 14C [Homo sapiens]	11
1344	623.1	NP_001158730.1	0	2	2	1	0.4107	0.739	2	1.38593	-1.62645	2	1.03238	-0.443725	1.72818	3.76951	transmembrane protein 14C [Homo sapiens]	11
1345	624.1	NP_002285.1	2	2	0	0	0.0488	-0.111	2	1.11016	0.52355	2	1.22329	0.206275	1.65194	2.17523	lysosome-associated membrane glycoprotein 2 isoform A precursor [Homo sapiens]	44
1346	624.1	NP_054701.1	2	2	0	0	0.0488	-0.111	2	1.11016	0.52355	2	1.22329	0.206275	1.65194	2.17523	lysosome-associated membrane glycoprotein 2 isoform B precursor [Homo sapiens]	44
1347	624.1	NP_001116078.1	2	2	0	0	0.0487	-0.111	2	1.11016	0.52355	2	1.22329	0.206275	1.65194	2.17523	lysosome-associated membrane glycoprotein 2 isoform C precursor [Homo sapiens]	45
1348	625.1	NP_055689.1	2	0	1	0	0.0489	-0.011	2	0.254558	0.50355	2	0.480833	0.246275	0.544059	1.47738	mitofusin-2 [Homo sapiens]	86
1349	625.1	NP_001121132.1	2	0	1	0	0.0489	-0.011	2	0.254558	0.50355	2	0.480833	0.246275	0.544059	1.47738	mitofusin-2 [Homo sapiens]	86
1350	626.1	NP_055066.1	2	2	2	2	0.0593	3.779	2	0.806102	1.33355	2	1.38593	2.55627	1.60331	0.676451	calcium-binding mitochondrial carrier protein Aralar2 isoform 2 [Homo sapiens]	74
1351	626.1	NP_001153682.1	2	2	2	2	0.0592	3.779	2	0.806102	1.33355	2	1.38593	2.55627	1.60331	0.676451	calcium-binding mitochondrial carrier protein Aralar2 isoform 1 [Homo sapiens]	74
1352	627.1	NP_001093878.1	2	3	2	3	0.185	-0.621	3	0.739008	0.28355	3	0.536936	-0.168725	0.913473	3.79086	hypothetical protein LOC79415 isoform b [Homo sapiens]	19
1353	627.1	NP_001093877.1	2	3	2	3	0.1711	-0.621	3	0.739008	0.28355	3	0.536936	-0.168725	0.913473	3.79086	hypothetical protein LOC79415 isoform a [Homo sapiens]	20
1354	627.1	NP_001028218.1	2	3	2	3	0.1711	-0.621	3	0.739008	0.28355	3	0.536936	-0.168725	0.913473	3.79086	hypothetical protein LOC79415 isoform a [Homo sapiens]	20
1355	628.1	NP_001119.3	2	2	1	2	0.0462	-1.091	2	0.233345	-1.81645	2	0.0353553	-1.45373	0.236008	0.352866	AP-1 complex subunit gamma-1 isoform b [Homo sapiens]	91
1356	628.1	NP_001025178.1	2	2	1	2	0.0461	-1.091	2	0.233345	-1.81645	2	0.0353553	-1.45373	0.236008	0.352866	AP-1 complex subunit gamma-1 isoform a [Homo sapiens]	91
1357	629.1	NP_001002010.1	1	2	1	0	0.0744	-0.341	2	0.0989949	-0.36645	2	0.00707107	-0.353725	0.0992472	0.0508753	cytosolic 5'-nucleotidase 3 isoform 1 [Homo sapiens]	37
1358	629.1	NP_001159590.1	1	2	1	0	0.0877	-0.341	2	0.0989949	-0.36645	2	0.00707107	-0.353725	0.0992472	0.0508753	cytosolic 5'-nucleotidase 3 isoform 3 [Homo sapiens]	32
1359	629.1	NP_057573.2	1	2	1	0	0.0842	-0.341	2	0.0989949	-0.36645	2	0.00707107	-0.353725	0.0992472	0.0508753	cytosolic 5'-nucleotidase 3 isoform 2 [Homo sapiens]	33
1360	630.1	NP_789744.1	1	1	0	0	0.0301	-0.591	2	0.997021	-1.27645	2	0.13435	-0.933725	1.00603	0.519089	GPI ethanolamine phosphate transferase 1 [Homo sapiens]	105
1361	630.1	NP_036459.1	1	1	0	0	0.0301	-0.591	2	0.997021	-1.27645	2	0.13435	-0.933725	1.00603	0.519089	GPI ethanolamine phosphate transferase 1 [Homo sapiens]	105
1362	631.1	NP_001012680.1	2	2	1	2	0.0412	-0.081	2	1.11723	-0.15645	2	0.608112	-0.118725	1.27201	0.449368	4F2 cell-surface antigen heavy chain isoform b [Homo sapiens]	68
1363	631.1	NP_001012679.1	2	2	1	2	0.0393	-0.081	2	1.11723	-0.15645	2	0.608112	-0.118725	1.27201	0.449368	4F2 cell-surface antigen heavy chain isoform a [Homo sapiens]	71
1364	631.1	NP_001012682.1	2	2	1	2	0.0458	-0.081	2	1.11723	-0.15645	2	0.608112	-0.118725	1.27201	0.449368	4F2 cell-surface antigen heavy chain isoform e [Homo sapiens]	61
1365	631.1	NP_001012681.1	2	2	1	2	0.0434	-0.081	2	1.11723	-0.15645	2	0.608112	-0.118725	1.27201	0.449368	4F2 cell-surface antigen heavy chain isoform d [Homo sapiens]	64
1366	631.1	NP_001013269.1	2	2	1	2	0.0491	-0.081	2	1.11723	-0.15645	2	0.608112	-0.118725	1.27201	0.449368	4F2 cell-surface antigen heavy chain isoform f [Homo sapiens]	57
1367	631.1	NP_002385.3	2	2	1	2	0.0413	-0.081	2	1.11723	-0.15645	2	0.608112	-0.118725	1.27201	0.449368	4F2 cell-surface antigen heavy chain isoform c [Homo sapiens]	67
1368	632.1	NP_001009932.1	1	1	1	2	0.1457	-3.101	2	0.162635	-2.78645	2	0.254558	-2.94373	0.302076	0.0755575	deoxyribonuclease-1-like 1 precursor [Homo sapiens]	33
1369	632.1	NP_006721.1	1	1	1	2	0.1457	-3.101	2	0.162635	-2.78645	2	0.254558	-2.94373	0.302076	0.0755575	deoxyribonuclease-1-like 1 precursor [Homo sapiens]	33
1370	632.1	NP_001009933.1	1	1	1	2	0.1457	-3.101	2	0.162635	-2.78645	2	0.254558	-2.94373	0.302076	0.0755575	deoxyribonuclease-1-like 1 precursor [Homo sapiens]	33
1371	632.1	NP_001009934.1	1	1	1	2	0.1457	-3.101	2	0.162635	-2.78645	2	0.254558	-2.94373	0.302076	0.0755575	deoxyribonuclease-1-like 1 precursor [Homo sapiens]	33
1372	633.1	NP_006666.1	2	2	3	3	0.1088	0.129	3	0.32909	0.66355	3	0.288675	0.396275	0.437759	0.953842	tetraspanin-9 [Homo sapiens]	26
1373	633.1	NP_001161792.1	2	2	3	3	0.1088	0.129	3	0.32909	0.66355	3	0.288675	0.396275	0.437759	0.953842	tetraspanin-9 [Homo sapiens]	26
1374	634.1	NP_001008393.1	2	2	2	2	0.0833	0.699	2	0.53033	-0.46645	2	0.346482	0.116275	0.633482	7.08749	CTD small phosphatase-like protein isoform 1 [Homo sapiens]	31
1375	634.1	NP_005799.2	2	2	2	2	0.0868	0.699	2	0.53033	-0.46645	2	0.346482	0.116275	0.633482	7.08749	CTD small phosphatase-like protein isoform 2 [Homo sapiens]	29
1376	634.1	NP_872580.1	1	1	1	1	0.0385	1.229	1	0	-0.11645	1	0	0.556275	0	1.71026	carboxy-terminal domain RNA polymerase II polypeptide A small phosphatase 1 isoform 2 [Homo sapiens]	29
1377	634.1	NP_067021.1	1	1	1	1	0.0383	1.229	1	0	-0.11645	1	0	0.556275	0	1.71026	carboxy-terminal domain RNA polymerase II polypeptide A small phosphatase 1 isoform 1 [Homo sapiens]	29
1378	635.1	NP_001820.2	1	1	1	2	0.0416	0.949	2	1.37886	-0.52645	2	0.289914	0.211275	1.40901	4.93812	H(+)/Cl(-) exchange transporter 3 isoform b [Homo sapiens]	90
1379	635.1	NP_776297.2	1	1	1	2	0.0393	0.949	2	1.37886	-0.52645	2	0.289914	0.211275	1.40901	4.93812	H(+)/Cl(-) exchange transporter 3 isoform e [Homo sapiens]	96
1380	636.1	NP_002847.1	2	2	1	0	0.0647	-0.871	2	0.551543	-0.68645	2	0.509117	-0.778725	0.7506	0.167577	poliovirus receptor-related protein 2 isoform alpha precursor [Homo sapiens]	51
1381	636.1	NP_001036189.1	2	2	1	0	0.0576	-0.871	2	0.551543	-0.68645	2	0.509117	-0.778725	0.7506	0.167577	poliovirus receptor-related protein 2 isoform delta precursor [Homo sapiens]	57
1382	637.1	NP_001003962.1	2	2	0	1	0.1343	0.019	2	0.799031	-0.26645	2	0.00707107	-0.123725	0.799062	1.63139	calpain small subunit 1 [Homo sapiens]	28
1383	637.1	NP_001740.1	2	2	0	1	0.1343	0.019	2	0.799031	-0.26645	2	0.00707107	-0.123725	0.799062	1.63139	calpain small subunit 1 [Homo sapiens]	28
1384	638.1	NP_067674.2	1	1	1	2	0.1108	-0.641	2	1.1738	-1.90645	2	2.76479	-1.27373	3.00364	0.702513	low affinity immunoglobulin gamma Fc region receptor II-a isoform 2 [Homo sapiens]	34
1385	638.1	NP_001129691.1	1	1	1	2	0.1104	-0.641	2	1.1738	-1.90645	2	2.76479	-1.27373	3.00364	0.702513	low affinity immunoglobulin gamma Fc region receptor II-a isoform 1 [Homo sapiens]	34
1386	638.1	NP_001002273.1	1	1	1	1	0.0862	0.529	1	0	0.85355	1	0	0.691275	0	0.331983	low affinity immunoglobulin gamma Fc region receptor II-b isoform 2 [Homo sapiens]	31
1387	638.1	NP_001002275.1	1	1	1	1	0.0809	0.529	1	0	0.85355	1	0	0.691275	0	0.331983	low affinity immunoglobulin gamma Fc region receptor II-b isoform 4 [Homo sapiens]	33
1388	638.1	NP_003992.3	1	1	1	1	0.0806	0.529	1	0	0.85355	1	0	0.691275	0	0.331983	low affinity immunoglobulin gamma Fc region receptor II-b isoform 1 [Homo sapiens]	34
1389	638.1	NP_963857.3	0	0	0	1	0.031	-1.811	1	0	-4.67645	1	0	-3.24372	0	0.624646	low affinity immunoglobulin gamma Fc region receptor II-c precursor [Homo sapiens]	35
1390	638.1	NP_001002274.1	1	1	1	1	0.0859	0.529	1	0	0.85355	1	0	0.691275	0	0.331983	low affinity immunoglobulin gamma Fc region receptor II-b isoform 3 [Homo sapiens]	31
1391	639.1	NP_001001975.1	1	1	2	0	0.1786	0.089	2	1.23037	-0.53645	2	0.374767	-0.223725	1.28618	1.9768	ATP synthase subunit delta, mitochondrial precursor [Homo sapiens]	17
1392	639.1	NP_001678.1	1	1	2	0	0.1786	0.089	2	1.23037	-0.53645	2	0.374767	-0.223725	1.28618	1.9768	ATP synthase subunit delta, mitochondrial precursor [Homo sapiens]	17
1393	640.1	NP_001138909.1	1	2	1	1	0.0368	-1.121	2	0.0989949	-0.59645	2	0.0636396	-0.858725	0.117686	0.431934	lanosterol synthase isoform 3 [Homo sapiens]	74
1394	640.1	NP_001001438.1	1	2	1	1	0.0328	-1.121	2	0.0989949	-0.59645	2	0.0636396	-0.858725	0.117686	0.431934	lanosterol synthase isoform 1 [Homo sapiens]	83
1395	640.1	NP_001138908.1	1	2	1	1	0.0333	-1.121	2	0.0989949	-0.59645	2	0.0636396	-0.858725	0.117686	0.431934	lanosterol synthase isoform 2 [Homo sapiens]	82
1396	640.1	NP_002331.3	1	2	1	1	0.0328	-1.121	2	0.0989949	-0.59645	2	0.0636396	-0.858725	0.117686	0.431934	lanosterol synthase isoform 1 [Homo sapiens]	83
1397	641.1	NP_958434.1	1	1	2	2	0.1222	-0.331	2	0.240416	-1.38645	2	0.579828	-0.858725	0.627694	0.869098	calponin-2 isoform b [Homo sapiens]	29
[truncated: 560 more rows]

## Sheet: Table S3
	Supplementary Table 3. 144 potential marker proteins identified in platelet membrane proteome from a probable AD pool (FDR<7%).
[truncated: 145 more rows]

[truncated: 1 more sheets: Table S4]
